# Supplementary material for: Single-Cell TCR Sequencing Reveals the Dynamics of T Cell Repertoire Profiling During Pneumocystis Infection
Source: Front Microbiol. 2021 Apr 20;12:637500. doi: 10.3389/fmicb.2021.637500 (PMC8093776; doi:10.3389/fmicb.2021.637500)
Supplement: Supplementary Table 1 — Gene list. This table provides the gene information of residency and migratory scores of CD4+ T cells. [file Table_1.XLSX]

## Sheet: Sheet1
Supplementary Table 1. Gene list. This table provides the gene information of residency and migratory scores of CD4+ T cells.
Migration	Residency
Ptgds	Il10
S1pr1	Il2
Gabbr1	Jag2
Cntnap1	Rgs1
Tnfrsf11a	Kcnk5
Sema5a	Ch25h
Fut7	Gfi1
Vipr1	Trp53i11
Sox13	Myo1b
Mfge8	Ikzf3
Klf3	Crtam
Sema3g	Plxdc1
Arhgef11	Il21
Kctd15	Tox2
Dsel	Cdhr1
Ttc16	Il17f
Sbk1	Cxcr6
Hapln3	Cxcl13
Cx3cr1	Gfod1
Baiap3	Ifng
Epha4	Dusp6
Tspan18	Slc7a5
Npdc1	Srgap3
Grasp	Itga1
Zfp462	Cd69
Ttyh2
E2f2
Stk38
Rap1gap2
Usp46
Rgmb
Samd3
Plxna4
Fry
Klf2
Pi16
