# Supplementary material for: Single-Cell TCR Sequencing Reveals the Dynamics of T Cell Repertoire Profiling During Pneumocystis Infection
Source: Front Microbiol. 2021 Apr 20;12:637500. doi: 10.3389/fmicb.2021.637500 (PMC8093776; doi:10.3389/fmicb.2021.637500)
Supplement: Supplementary Table 2 — Sequencing information of scTCR-seq. This table provides the information about scTCR-seq of all five samples, which were summarized by CellRanger. [file Table_2.XLSX]

## Sheet: sc-TCR
Supplementary Table 2. Sequencing information of scTCR-seq. This table provides the information about scTCR-seq of all five samples, which were summarized by CellRanger.
	0W	1W	2W	3W	4W
Estimated Number of Cells	2375	1723	2073	1881	1633
Mean Read Pairs per Cell	14122	21596	16097	19122	21678
Number of Cells With Productive V-J Spanning Pair	874	542	847	322	827
Number of Read Pairs	33541006	37210011	33370336	35969653	35400650
Valid Barcodes	0.961	0.97	0.964	0.967	0.886
Q30 Bases in Barcode	0.956	0.957	0.957	0.958	0.966
Q30 Bases in RNA Read 1	0.93	0.929	0.925	0.926	0.943
Q30 Bases in RNA Read 2	0.927	0.921	0.924	0.923	0.935
Q30 Bases in UMI	0.953	0.953	0.953	0.953	0.963
Reads Mapped to Any V(D)J Gene	0.815	0.815	0.829	0.827	0.724
Reads Mapped to TRA	0.149	0.145	0.167	0.122	0.155
Reads Mapped to TRB	0.537	0.535	0.529	0.567	0.409
Cell Count Confidence	0.79	0.782	0.808	0.689	0.85
Mean Used Read Pairs per Cell	10475	17560	12173	13452	12729
Fraction Reads in Cells	0.8	0.866	0.813	0.748	0.722
Median TRA UMIs per Cell	1	1	1	0	1
Median TRB UMIs per Cell	5	4	5	3	5
Cells With Productive V-J Spanning Pair	0.368	0.315	0.409	0.171	0.506
Cells With Productive V-J Spanning (TRA, TRB) Pair	0.368	0.315	0.409	0.171	0.506
Paired Clonotype Diversity	296.77	466.29	642.26	296.24	593.17
Cells With TRA Contig	0.554	0.515	0.571	0.356	0.685
Cells With TRB Contig	0.99	0.967	0.988	0.966	0.988
Cells With CDR3-annotated TRA Contig	0.447	0.41	0.477	0.255	0.585
Cells With CDR3-annotated TRB Contig	0.873	0.778	0.867	0.743	0.84
Cells With V-J Spanning TRA Contig	0.484	0.442	0.509	0.287	0.621
Cells With V-J Spanning TRB Contig	0.888	0.797	0.879	0.761	0.855
Cells With Productive TRA Contig	0.415	0.386	0.452	0.229	0.564
Cells With Productive TRB Contig	0.86	0.763	0.859	0.723	0.836
Contigs Unannotated	0	0	0.001	0	0.008
