# Supplementary material for: Single-Cell TCR Sequencing Reveals the Dynamics of T Cell Repertoire Profiling During Pneumocystis Infection
Source: Front Microbiol. 2021 Apr 20;12:637500. doi: 10.3389/fmicb.2021.637500 (PMC8093776; doi:10.3389/fmicb.2021.637500)
Supplement: Supplementary Table 3 — Frequency of V, D, and J gene segments in T, CD4+ T, and CD8+ T cells in each sample. [file Table_3.xlsx]

## Sheet: T cell_V gene
Sample	0W	1W	2W	3W	4W
TRBV2	0.0198582	0.0304878	0.0245232	0	0.0278184
TRBV17	0.0255319	0.0406504	0.0190736	0.0258303	0.0146413
TRBV12-1	0.0382979	0.0386179	0.0286104	0.0110701	0.0351391
TRBV19	0.0567376	0.0772358	0.0803815	0.0442804	0.0439239
TRBV13-1	0.0609929	0.050813	0.0544959	0.0405904	0.0761347
TRBV30	0.00141844	0.00813008	0.00408719	0.00369004	0.00439239
TRBV13-2	0.143262	0.097561	0.107629	0.107011	0.090776
TRBV23	0.0141844	0.0101626	0.00408719	0.0147601	0.0102489
TRBV15	0.0453901	0.0386179	0.0449591	0.0627306	0.0483163
TRBV12-2	0.0439716	0.0426829	0.0408719	0.0258303	0.0307467
TRBV16	0.0751773	0.0589431	0.0558583	0.0553506	0.045388
TRBV20	0.0269504	0.0447154	0.0381471	0.0258303	0.0541728
TRBV1	0.0765957	0.0752033	0.0776567	0.110701	0.0863836
TRBV26	0.0411348	0.0304878	0.0463215	0.0553506	0.0322108
TRBV31	0.0453901	0.0406504	0.0326975	0.0332103	0.0512445
TRBV4	0.0269504	0.0487805	0.0408719	0.0590406	0.0409956
TRBV13-3	0.0496454	0.0691057	0.0422343	0.0701107	0.0688141
TRBV14	0.0340426	0.0182927	0.027248	0.0221402	0.0190337
TRBV5	0.0595745	0.0792683	0.0667575	0.103321	0.0922401
TRBV29	0.0340426	0.0182927	0.0449591	0.0221402	0.0204978
TRBV3	0.0808511	0.0813008	0.118529	0.107011	0.106881

## Sheet: T cell_D gene
Sample	0W	1W	2W	3W	4W
TRBD1	0.412766	0.465447	0.442779	0.446494	0.395315
TRBD2	0.324823	0.325203	0.358311	0.295203	0.352855

## Sheet: T cell_J gene
Sample	0W	1W	2W	3W	4W
TRBJ1-3	0.103546	0.0426829	0.0613079	0.0701107	0.0351391
TRBJ1-6	0.0241135	0.0304878	0.0258856	0.0295203	0.0278184
TRBJ2-3	0.070922	0.0630081	0.0694823	0.103321	0.0893119
TRBJ2-4	0.0851064	0.0995935	0.0831063	0.0811808	0.0717423
TRBJ2-5	0.104965	0.134146	0.106267	0.103321	0.136164
TRBJ1-5	0.0312057	0.0406504	0.0463215	0.0295203	0.0439239
TRBJ2-2	0.0765957	0.0650407	0.0735695	0.0405904	0.0658858
TRBJ1-2	0.0524823	0.0426829	0.0504087	0.0738007	0.0366032
TRBJ2-1	0.107801	0.109756	0.114441	0.132841	0.112738
TRBJ1-1	0.107801	0.121951	0.114441	0.125461	0.0995608
TRBJ1-4	0.0638298	0.0630081	0.0749319	0.0553506	0.0644217
TRBJ2-7	0.171631	0.186992	0.179837	0.154982	0.216691

## Sheet: CD4_V_gene
Sample	0W	1W	2W	3W	4W
TRBV2	0.025974	0.0414938	0.0276243	0	0.035443
TRBV17	0.0227273	0.0373444	0.0110497	0.0214286	0.0177215
TRBV19	0.0681818	0.0746888	0.10221	0.0428571	0.0405063
TRBV12-1	0.025974	0.0165975	0.0110497	0.00714286	0.00506329
TRBV13-1	0.0681818	0.0580913	0.0414365	0.0214286	0.0810127
TRBV30	0.00324675	0.00414938	0.00276243	0	0.00759494
TRBV13-2	0.103896	0.103734	0.104972	0.0857143	0.0835443
TRBV23	0.012987	0.0165975	0.00552486	0.0142857	0.0126582
TRBV12-2	0.012987	0.0124481	0.0248619	0.00714286	0.00506329
TRBV15	0.0584416	0.0373444	0.058011	0.0928571	0.0506329
TRBV16	0.0746753	0.0497925	0.0469613	0.0571429	0.043038
TRBV20	0.0422078	0.06639	0.0331492	0.0285714	0.0632911
TRBV1	0.0909091	0.0746888	0.0883978	0.135714	0.0987342
TRBV31	0.0616883	0.0622407	0.0524862	0.0357143	0.0683544
TRBV26	0.0551948	0.0414938	0.0607735	0.0857143	0.0278481
TRBV4	0.0324675	0.0497925	0.0359116	0.0428571	0.035443
TRBV14	0.00649351	0.00414938	0.0110497	0.00714286	0.0101266
TRBV5	0.0779221	0.0912863	0.0745856	0.128571	0.118987
TRBV13-3	0.0487013	0.0497925	0.038674	0.0428571	0.0556962
TRBV29	0.0194805	0.00829876	0.0276243	0.00714286	0.0151899
TRBV3	0.0876623	0.0995851	0.140884	0.135714	0.124051

## Sheet: CD4_D_gene
Sample	0W	1W	2W	3W	4W
TRBD1	0.470779	0.481328	0.458564	0.45	0.397468
TRBD2	0.282468	0.302905	0.350829	0.271429	0.324051

## Sheet: CD4_J_gene
Sample	0W	1W	2W	3W	4W
TRBJ1-3	0.0519481	0.0580913	0.0497238	0.0714286	0.035443
TRBJ1-6	0.0194805	0.033195	0.0248619	0.0285714	0.0227848
TRBJ2-3	0.12013	0.0539419	0.0662983	0.0714286	0.0911392
TRBJ2-4	0.0941558	0.103734	0.0773481	0.1	0.0683544
TRBJ2-5	0.133117	0.120332	0.0939227	0.107143	0.162025
TRBJ1-5	0.038961	0.0290456	0.0552486	0.0428571	0.0506329
TRBJ2-2	0.0649351	0.0580913	0.0801105	0.05	0.0632911
TRBJ1-2	0.0584416	0.0414938	0.0662983	0.0714286	0.0379747
TRBJ2-1	0.0909091	0.103734	0.10221	0.157143	0.0962025
TRBJ1-1	0.100649	0.174274	0.127072	0.164286	0.0962025
TRBJ1-4	0.0811688	0.0373444	0.0828729	0.0285714	0.0658228
TRBJ2-7	0.146104	0.186722	0.174033	0.107143	0.210127

## Sheet: CD8_V_gene
Sample	0W	1W	2W	3W	4W
TRBV17	0.0272374	0.0559006	0.0263158	0.08	0.016129
TRBV2	0.0116732	0.0124224	0.0105263	0	0.0107527
TRBV12-1	0.0622568	0.068323	0.0473684	0.02	0.0860215
TRBV19	0.0428016	0.0931677	0.0368421	0.04	0.0376344
TRBV13-1	0.0428016	0.0434783	0.0631579	0.08	0.0752688
TRBV30	0	0.0186335	0.0105263	0	0
TRBV13-2	0.194553	0.0621118	0.115789	0.14	0.0806452
TRBV23	0.00389105	0.00621118	0	0	0.0107527
TRBV12-2	0.0700389	0.0869565	0.0842105	0.04	0.0806452
TRBV15	0.0350195	0.0559006	0.0210526	0.04	0.0430108
TRBV16	0.0817121	0.068323	0.0736842	0.04	0.0483871
TRBV20	0.0194553	0.0124224	0.0421053	0.02	0.0376344
TRBV1	0.0700389	0.068323	0.0684211	0.06	0.0752688
TRBV31	0.0350195	0.00621118	0.0157895	0	0.0322581
TRBV26	0.0311284	0.0186335	0.0263158	0	0.0322581
TRBV4	0.0194553	0.0496894	0.0421053	0.14	0.0537634
TRBV13-3	0.0544747	0.0807453	0.0315789	0.14	0.0913978
TRBV5	0.0311284	0.068323	0.0368421	0.04	0.0591398
TRBV14	0.0505837	0.0372671	0.0631579	0.06	0.0430108
TRBV29	0.0389105	0.0310559	0.0842105	0.04	0.0430108
TRBV3	0.077821	0.0559006	0.1	0.02	0.0430108

## Sheet: CD8_D_gene
Sample	0W	1W	2W	3W	4W
TRBD1	0.361868	0.484472	0.457895	0.54	0.392473
TRBD2	0.29572	0.298137	0.336842	0.26	0.392473

## Sheet: CD8_J_gene
Sample	0W	1W	2W	3W	4W
TRBJ1-3	0.178988	0.0186335	0.0526316	0.1	0.0376344
TRBJ1-6	0.0194553	0.0372671	0.0210526	0	0.0483871
TRBJ2-3	0.0233463	0.0559006	0.0894737	0.1	0.0860215
TRBJ2-4	0.0661479	0.0807453	0.0842105	0.06	0.0806452
TRBJ2-5	0.077821	0.15528	0.0842105	0.08	0.107527
TRBJ1-5	0.0311284	0.0621118	0.0526316	0.04	0.0215054
TRBJ2-2	0.0622568	0.0869565	0.0842105	0.02	0.0645161
TRBJ1-2	0.0544747	0.0434783	0.0157895	0.08	0.0215054
TRBJ1-1	0.124514	0.0807453	0.121053	0.08	0.11828
TRBJ2-1	0.120623	0.10559	0.131579	0.14	0.139785
TRBJ1-4	0.0389105	0.0869565	0.0789474	0.08	0.0698925
TRBJ2-7	0.202335	0.186335	0.184211	0.22	0.204301
