# Supplementary material for: Single-Cell TCR Sequencing Reveals the Dynamics of T Cell Repertoire Profiling During Pneumocystis Infection
Source: Front Microbiol. 2021 Apr 20;12:637500. doi: 10.3389/fmicb.2021.637500 (PMC8093776; doi:10.3389/fmicb.2021.637500)
Supplement: Supplementary Table 5 — Frequency of TRB V-D-J combinations in T, CD4+ T, and CD8+ T cells in each sample. [file Table_5.XLSX]

## Sheet: T cell_VDJ
Sample	0W	1W	2W	3W	4W
TRBV29*TRBD1*TRBJ2-2	0.00283688	0	0.00408719	0	0
TRBV13-3*TRBD1*TRBJ2-2	0	0.00203252	0	0	0.00292826
TRBV17*TRBD1*TRBJ2-2	0	0.00203252	0	0	0.00146413
TRBV13-1*TRBD2*TRBJ2-2	0	0.00609756	0.0013624	0	0.00292826
TRBV5*TRBD1*TRBJ2-2	0	0	0.0013624	0	0.00146413
TRBV5*TRBD1*TRBJ1-2	0.00141844	0.00203252	0	0	0
TRBV17*TRBD1*TRBJ1-5	0	0	0	0.00369004	0
TRBV2*TRBD1*TRBJ2-1	0.00141844	0.00203252	0	0	0.00146413
TRBV4*TRBD2*TRBJ1-3	0	0	0.0013624	0	0
TRBV12-1*TRBD2*TRBJ2-5	0.00141844	0.0101626	0	0	0.00146413
TRBV14*TRBD1*TRBJ2-2	0	0	0	0	0.00146413
TRBV15*TRBD2*TRBJ2-7	0.00283688	0.00609756	0.00544959	0	0.00878477
TRBV15*TRBD1*TRBJ2-3	0.00283688	0	0.0013624	0	0
TRBV30*TRBD1*TRBJ2-5	0	0.00203252	0.0013624	0	0
TRBV14*TRBD1*TRBJ1-1	0.00141844	0	0.00681199	0	0.00146413
TRBV3*TRBD1*TRBJ1-1	0.00425532	0.0101626	0.0027248	0.0147601	0.00292826
TRBV26*TRBD1*TRBJ2-3	0	0	0.0013624	0	0
TRBV16*TRBD2*TRBJ2-2	0.00283688	0.00203252	0	0	0
TRBV12-2*TRBD2*TRBJ2-3	0	0	0.00544959	0.00738007	0
TRBV2*TRBD2*TRBJ1-1	0.00141844	0	0	0	0
TRBV5*TRBD2*TRBJ2-2	0.00425532	0.00406504	0.0027248	0	0
TRBV3*TRBD1*TRBJ1-5	0.00283688	0	0.0231608	0.00738007	0.0102489
TRBV2*TRBD1*TRBJ1-2	0	0.00203252	0	0	0
TRBV13-1*TRBD1*TRBJ2-4	0.00141844	0.00203252	0.0013624	0	0.00146413
TRBV13-2*TRBD2*TRBJ1-1	0.00141844	0	0.0027248	0.00369004	0.00146413
TRBV1*TRBD1*TRBJ1-2	0.00141844	0	0	0.0147601	0
TRBV26*TRBD1*TRBJ2-7	0.00567376	0	0.0027248	0.00738007	0.00292826
TRBV20*TRBD2*TRBJ2-4	0.00141844	0	0.0013624	0	0
TRBV14*TRBD2*TRBJ2-1	0.00283688	0.00203252	0	0.00369004	0.00146413
TRBV30*TRBD1*TRBJ1-2	0	0.00203252	0	0	0
TRBV20*TRBD2*TRBJ2-7	0.00141844	0.00406504	0.0013624	0.00369004	0
TRBV19*TRBD1*TRBJ1-2	0.00141844	0	0.0013624	0.00369004	0
TRBV2*TRBD2*TRBJ2-5	0.00141844	0.00203252	0.0013624	0	0.00146413
TRBV31*TRBD2*TRBJ1-4	0	0	0.00544959	0	0
TRBV19*TRBD2*TRBJ1-4	0	0.00203252	0	0	0
TRBV1*TRBD1*TRBJ2-7	0.00425532	0.00609756	0.0027248	0	0.00292826
TRBV13-2*TRBD2*TRBJ2-2	0.00851064	0	0.00408719	0	0.00146413
TRBV15*TRBD1*TRBJ1-3	0.00283688	0	0.0013624	0.00369004	0
TRBV13-2*TRBD1*TRBJ1-2	0.00567376	0.00813008	0	0.00369004	0.00292826
TRBV13-1*TRBD1*TRBJ2-1	0.00141844	0.00203252	0	0	0
TRBV1*TRBD1*TRBJ2-2	0.00283688	0.00406504	0.0027248	0.00369004	0.00146413
TRBV3*TRBD1*TRBJ2-2	0.00283688	0.00203252	0.0013624	0.00369004	0.00292826
TRBV29*TRBD2*TRBJ2-2	0	0	0.0013624	0	0
TRBV17*TRBD1*TRBJ2-4	0	0	0.0013624	0	0
TRBV17*TRBD1*TRBJ1-1	0.00141844	0	0.0027248	0	0
TRBV12-1*TRBD2*TRBJ1-1	0	0	0	0	0.00146413
TRBV13-1*TRBD1*TRBJ1-5	0	0.00203252	0	0	0.00292826
TRBV14*TRBD2*TRBJ2-7	0.0141844	0	0.0027248	0.00369004	0.00585652
TRBV13-1*TRBD2*TRBJ2-3	0.00425532	0	0	0.00738007	0.00439239
TRBV12-2*TRBD1*TRBJ1-1	0.00141844	0	0.0027248	0	0.00146413
TRBV13-3*TRBD1*TRBJ1-4	0.00567376	0	0	0	0.00585652
TRBV12-1*TRBD1*TRBJ1-3	0	0.00203252	0	0	0
TRBV16*TRBD1*TRBJ1-2	0.00283688	0	0.0027248	0	0.00146413
TRBV13-2*TRBD2*TRBJ2-5	0.00425532	0	0.00681199	0.00738007	0.00878477
TRBV29*TRBD1*TRBJ2-3	0	0	0.00408719	0.00369004	0
TRBV17*TRBD1*TRBJ2-5	0	0.00406504	0	0.00369004	0
TRBV1*TRBD2*TRBJ1-4	0	0.00203252	0	0	0
TRBV13-3*TRBD2*TRBJ1-5	0	0	0	0	0.00146413
TRBV2*TRBD1*TRBJ1-6	0	0	0.0013624	0	0
TRBV19*TRBD1*TRBJ2-3	0.00141844	0.00203252	0.0027248	0	0
TRBV1*TRBD2*TRBJ1-1	0.00283688	0	0.0013624	0	0
TRBV12-2*TRBD2*TRBJ2-5	0.00283688	0.00203252	0	0	0.00146413
TRBV13-3*TRBD2*TRBJ2-4	0.00141844	0.00203252	0.0013624	0.00738007	0
TRBV16*TRBD1*TRBJ2-7	0.00425532	0.00406504	0.0027248	0.00369004	0.00439239
TRBV16*TRBD1*TRBJ1-4	0.00283688	0	0.00408719	0.00369004	0.00292826
TRBV12-1*TRBD2*TRBJ1-3	0	0	0.0013624	0	0
TRBV31*TRBD1*TRBJ2-3	0.00141844	0	0.0013624	0.00369004	0
TRBV19*TRBD2*TRBJ2-1	0.00283688	0.00203252	0.00953678	0	0.00292826
TRBV29*TRBD1*TRBJ1-5	0	0	0	0	0.00146413
TRBV19*TRBD1*TRBJ2-4	0.00141844	0	0.0013624	0.00738007	0
TRBV13-2*TRBD1*TRBJ2-3	0	0	0.0027248	0.00369004	0.00146413
TRBV5*TRBD2*TRBJ1-5	0	0	0.0013624	0	0
TRBV20*TRBD1*TRBJ2-4	0	0.0101626	0.0013624	0	0
TRBV17*TRBD1*TRBJ1-4	0.00283688	0.00609756	0.0013624	0	0.00146413
TRBV13-2*TRBD1*TRBJ2-2	0.00992908	0	0.0013624	0.00369004	0.00585652
TRBV26*TRBD2*TRBJ1-6	0	0	0.0013624	0	0
TRBV4*TRBD1*TRBJ2-7	0	0	0.0013624	0	0.00585652
TRBV29*TRBD1*TRBJ1-6	0	0	0.0013624	0	0.00146413
TRBV12-1*TRBD1*TRBJ1-6	0.00141844	0	0.0013624	0	0
TRBV15*TRBD2*TRBJ2-3	0.00141844	0	0	0	0.00146413
TRBV2*TRBD2*TRBJ1-4	0.00141844	0	0	0	0
TRBV2*TRBD1*TRBJ1-3	0	0	0.0013624	0	0
TRBV3*TRBD1*TRBJ1-6	0	0.00203252	0	0	0.00146413
TRBV20*TRBD2*TRBJ1-4	0	0	0	0.00369004	0
TRBV3*TRBD2*TRBJ2-2	0.0113475	0.00203252	0.0027248	0	0
TRBV1*TRBD2*TRBJ2-1	0.00283688	0.00406504	0.0027248	0	0.00146413
TRBV23*TRBD1*TRBJ1-1	0.00283688	0	0	0.00369004	0
TRBV13-1*TRBD2*TRBJ2-5	0.00283688	0.00609756	0.00681199	0.00369004	0.00732064
TRBV4*TRBD2*TRBJ2-3	0	0	0.0027248	0.00369004	0
TRBV13-3*TRBD2*TRBJ2-7	0.00141844	0.00203252	0.00408719	0.00369004	0.00439239
TRBV2*TRBD1*TRBJ2-5	0.00283688	0	0	0	0
TRBV12-1*TRBD1*TRBJ2-1	0	0.00203252	0.00544959	0	0.00146413
TRBV4*TRBD1*TRBJ1-2	0	0.00203252	0.0013624	0.00369004	0.00732064
TRBV1*TRBD2*TRBJ2-3	0.00425532	0	0.0027248	0.00369004	0.00878477
TRBV13-2*TRBD1*TRBJ2-5	0.00141844	0.00406504	0.0027248	0.00369004	0.00146413
TRBV14*TRBD1*TRBJ2-1	0.00141844	0.00406504	0.0013624	0	0
TRBV4*TRBD2*TRBJ2-7	0.00567376	0.0121951	0.00408719	0.00369004	0.00732064
TRBV20*TRBD2*TRBJ2-5	0	0	0.0013624	0	0.00292826
TRBV31*TRBD1*TRBJ1-5	0.00141844	0	0.0027248	0	0.00439239
TRBV4*TRBD1*TRBJ1-5	0	0.00406504	0	0	0.00146413
TRBV20*TRBD1*TRBJ2-3	0	0	0.0027248	0	0.00292826
TRBV23*TRBD1*TRBJ2-3	0	0	0	0	0.00146413
TRBV13-3*TRBD1*TRBJ1-1	0.00567376	0.00406504	0.0013624	0	0.00292826
TRBV12-2*TRBD1*TRBJ2-7	0.00283688	0.00406504	0.00408719	0.00369004	0.00146413
TRBV16*TRBD1*TRBJ2-5	0.00141844	0.00406504	0	0	0.00146413
TRBV26*TRBD1*TRBJ1-4	0.00283688	0.00406504	0.0027248	0	0.00292826
TRBV4*TRBD1*TRBJ1-1	0.00141844	0.00203252	0.0027248	0.00369004	0.00292826
TRBV16*TRBD2*TRBJ1-1	0	0	0.00544959	0.00369004	0
TRBV19*TRBD2*TRBJ2-4	0.0070922	0.00406504	0.00544959	0	0
TRBV20*TRBD1*TRBJ1-3	0	0.00203252	0	0	0.00146413
TRBV14*TRBD1*TRBJ2-5	0	0	0.0027248	0	0
TRBV17*TRBD2*TRBJ2-1	0.00283688	0.00406504	0.0013624	0	0
TRBV5*TRBD2*TRBJ2-3	0.00283688	0	0.0027248	0.00369004	0.00732064
TRBV13-3*TRBD1*TRBJ2-3	0	0	0.0027248	0	0
TRBV13-3*TRBD2*TRBJ1-1	0	0.00203252	0	0	0
TRBV14*TRBD1*TRBJ1-2	0.00141844	0	0	0	0
TRBV16*TRBD2*TRBJ2-4	0.00567376	0.00406504	0.00408719	0	0.00292826
TRBV23*TRBD2*TRBJ2-5	0	0	0	0.00369004	0.00146413
TRBV19*TRBD1*TRBJ1-3	0.00283688	0	0.0027248	0.00369004	0.00146413
TRBV12-2*TRBD1*TRBJ2-2	0	0.00406504	0.00408719	0	0
TRBV26*TRBD1*TRBJ1-1	0.00141844	0.00406504	0.00408719	0.00369004	0.00292826
TRBV1*TRBD2*TRBJ1-3	0	0.00406504	0	0	0
TRBV14*TRBD1*TRBJ1-5	0	0	0.0013624	0	0
TRBV13-1*TRBD2*TRBJ2-4	0.00141844	0	0.00408719	0	0
TRBV16*TRBD2*TRBJ2-1	0.00283688	0.00203252	0.0027248	0	0.00439239
TRBV29*TRBD1*TRBJ2-7	0.00283688	0.00203252	0.0027248	0	0.00439239
TRBV12-2*TRBD1*TRBJ1-4	0.00425532	0.00609756	0	0	0.00146413
TRBV3*TRBD2*TRBJ2-4	0.00425532	0	0	0	0.0190337
TRBV29*TRBD1*TRBJ1-4	0.00141844	0	0.0013624	0	0.00146413
TRBV13-1*TRBD1*TRBJ1-4	0.00141844	0	0.00408719	0	0.00146413
TRBV20*TRBD1*TRBJ2-2	0	0	0	0	0.00146413
TRBV17*TRBD1*TRBJ2-3	0	0.00406504	0	0	0
TRBV26*TRBD1*TRBJ2-2	0	0	0.0027248	0	0
TRBV31*TRBD2*TRBJ1-1	0.00283688	0	0	0	0
TRBV26*TRBD2*TRBJ2-4	0.00425532	0.00203252	0.0013624	0.00369004	0
TRBV31*TRBD1*TRBJ1-6	0.00283688	0	0	0	0
TRBV12-2*TRBD2*TRBJ2-7	0.00283688	0.00203252	0.00408719	0.00369004	0.00585652
TRBV19*TRBD2*TRBJ2-3	0.00567376	0.00406504	0.0027248	0	0
TRBV1*TRBD1*TRBJ1-1	0.00425532	0.0142276	0.0108992	0.0184502	0.0102489
TRBV17*TRBD1*TRBJ2-7	0.00141844	0.00406504	0	0	0
TRBV30*TRBD2*TRBJ1-2	0	0	0	0	0.00146413
TRBV5*TRBD1*TRBJ2-1	0.00283688	0.00406504	0.00408719	0	0.00146413
TRBV1*TRBD1*TRBJ1-6	0.00567376	0	0.0013624	0	0.00146413
TRBV13-3*TRBD2*TRBJ2-5	0	0.0121951	0.0027248	0	0.0102489
TRBV12-1*TRBD1*TRBJ2-4	0.00141844	0	0.0013624	0	0
TRBV4*TRBD1*TRBJ2-4	0	0.00203252	0.0027248	0.00369004	0
TRBV12-1*TRBD1*TRBJ1-2	0.00283688	0.00203252	0.00408719	0	0.00146413
TRBV3*TRBD1*TRBJ1-2	0.00141844	0.00406504	0.0013624	0.00738007	0.00292826
TRBV29*TRBD2*TRBJ2-3	0.00141844	0	0	0	0.00146413
TRBV3*TRBD2*TRBJ2-1	0.00141844	0.00813008	0.00544959	0.0110701	0.00439239
TRBV13-3*TRBD2*TRBJ2-3	0	0.00203252	0.0027248	0.00369004	0.00292826
TRBV23*TRBD1*TRBJ1-4	0	0	0.0013624	0	0
TRBV13-2*TRBD2*TRBJ2-7	0.00567376	0.00813008	0.0122616	0.00369004	0.00732064
TRBV16*TRBD1*TRBJ1-1	0.00851064	0.00406504	0.00408719	0.00369004	0.00146413
TRBV31*TRBD2*TRBJ2-3	0.00425532	0.00609756	0.0013624	0.00369004	0.00146413
TRBV31*TRBD1*TRBJ2-2	0.00567376	0.00203252	0.00408719	0	0.00292826
TRBV1*TRBD1*TRBJ2-5	0.00567376	0	0.0027248	0.00369004	0.00439239
TRBV19*TRBD2*TRBJ1-6	0	0	0	0	0.00146413
TRBV13-3*TRBD2*TRBJ1-4	0	0	0	0.00369004	0
TRBV2*TRBD2*TRBJ2-7	0.00283688	0	0.00544959	0	0.00292826
TRBV15*TRBD1*TRBJ2-7	0.00567376	0	0.0027248	0.00369004	0.00878477
TRBV12-2*TRBD2*TRBJ1-6	0.00141844	0	0	0	0
TRBV5*TRBD2*TRBJ1-6	0	0	0.0027248	0	0.00146413
TRBV3*TRBD2*TRBJ2-5	0.00425532	0.00406504	0.00408719	0.00369004	0.00292826
TRBV3*TRBD1*TRBJ2-7	0.00992908	0.00406504	0.00544959	0.00369004	0.00292826
TRBV20*TRBD1*TRBJ1-5	0.00141844	0.00203252	0	0	0.00292826
TRBV19*TRBD1*TRBJ2-2	0.00283688	0.00609756	0.0013624	0	0.00146413
TRBV15*TRBD2*TRBJ1-2	0	0	0	0.00369004	0
TRBV3*TRBD2*TRBJ2-7	0.00283688	0.00406504	0.00681199	0.00738007	0.00585652
TRBV16*TRBD2*TRBJ2-5	0.00141844	0.00813008	0.0013624	0.00369004	0.00146413
TRBV4*TRBD1*TRBJ2-1	0	0.00406504	0.0027248	0.00369004	0
TRBV12-2*TRBD1*TRBJ2-4	0	0.00203252	0.0013624	0	0
TRBV14*TRBD2*TRBJ2-4	0	0	0.0013624	0	0
TRBV2*TRBD2*TRBJ2-2	0	0	0	0	0.00146413
TRBV31*TRBD1*TRBJ1-2	0.00283688	0	0	0.00369004	0.00146413
TRBV19*TRBD1*TRBJ1-6	0	0.00609756	0.0013624	0.00369004	0
TRBV5*TRBD2*TRBJ1-1	0.00141844	0	0.00408719	0	0
TRBV20*TRBD1*TRBJ1-4	0.00283688	0	0.0013624	0	0.00292826
TRBV12-2*TRBD1*TRBJ2-1	0	0.00203252	0.0027248	0	0.00146413
TRBV29*TRBD1*TRBJ1-1	0.00283688	0.00203252	0.0027248	0.00369004	0
TRBV2*TRBD1*TRBJ1-4	0	0	0.0013624	0	0.00146413
TRBV13-2*TRBD1*TRBJ2-4	0.00141844	0.00406504	0.0027248	0.00369004	0.00146413
TRBV29*TRBD2*TRBJ1-1	0.00141844	0	0	0	0
TRBV13-1*TRBD1*TRBJ2-7	0.00283688	0	0.0027248	0	0.00585652
TRBV29*TRBD2*TRBJ2-7	0.00141844	0	0.0027248	0	0.00146413
TRBV5*TRBD1*TRBJ1-4	0.00141844	0.00406504	0	0.00369004	0.00732064
TRBV15*TRBD2*TRBJ2-5	0	0	0.0013624	0	0.00146413
TRBV12-2*TRBD1*TRBJ1-5	0.00141844	0	0.0013624	0	0
TRBV17*TRBD2*TRBJ2-7	0.00141844	0.00813008	0.00408719	0	0.00585652
TRBV13-2*TRBD2*TRBJ1-5	0.00141844	0	0	0	0
TRBV5*TRBD1*TRBJ1-1	0.0070922	0.00813008	0.00681199	0.00738007	0.00732064
TRBV14*TRBD1*TRBJ1-6	0	0	0	0	0.00292826
TRBV15*TRBD1*TRBJ1-6	0	0	0.0013624	0	0
TRBV13-2*TRBD1*TRBJ2-1	0.0070922	0.00406504	0.00544959	0.0110701	0.00585652
TRBV15*TRBD1*TRBJ2-2	0.00425532	0.00203252	0.00544959	0	0
TRBV12-1*TRBD1*TRBJ2-3	0.00283688	0	0	0	0.00146413
TRBV1*TRBD2*TRBJ2-7	0.00283688	0.00813008	0.00544959	0.0110701	0.00585652
TRBV2*TRBD1*TRBJ2-4	0	0.00203252	0	0	0
TRBV26*TRBD1*TRBJ1-3	0.00425532	0.00203252	0.0013624	0.00369004	0.00292826
TRBV14*TRBD1*TRBJ2-4	0.00141844	0.00203252	0	0	0
TRBV13-3*TRBD1*TRBJ1-2	0.00141844	0.00406504	0	0.00369004	0.00146413
TRBV4*TRBD2*TRBJ2-1	0.00567376	0.00406504	0.0027248	0.00738007	0.00146413
TRBV17*TRBD2*TRBJ2-4	0.00283688	0.00203252	0	0	0
TRBV3*TRBD1*TRBJ1-3	0	0.00203252	0.00544959	0	0.00439239
TRBV19*TRBD2*TRBJ2-5	0.00283688	0	0.00544959	0	0.00146413
TRBV19*TRBD1*TRBJ2-5	0.00141844	0.00203252	0.0027248	0	0.00292826
TRBV31*TRBD1*TRBJ2-5	0	0	0	0.00369004	0.00732064
TRBV29*TRBD1*TRBJ1-3	0.00141844	0	0.0013624	0	0
TRBV16*TRBD1*TRBJ2-1	0.00425532	0	0.0027248	0.00369004	0.00146413
TRBV12-1*TRBD2*TRBJ2-3	0.00141844	0	0.0013624	0	0.00146413
TRBV13-1*TRBD2*TRBJ2-7	0.0070922	0	0.00544959	0	0.0161054
TRBV3*TRBD2*TRBJ2-3	0.00141844	0	0.00408719	0.00738007	0.00439239
TRBV3*TRBD1*TRBJ2-4	0.00141844	0.00813008	0.0013624	0	0.00146413
TRBV5*TRBD1*TRBJ2-7	0.00283688	0.00813008	0.00817439	0.0110701	0
TRBV13-1*TRBD1*TRBJ2-2	0.00141844	0.00203252	0.0013624	0.00369004	0.00146413
TRBV29*TRBD1*TRBJ2-5	0	0.00203252	0.0027248	0.00369004	0.00146413
TRBV5*TRBD1*TRBJ2-4	0.00141844	0.00406504	0.0027248	0	0.00146413
TRBV13-3*TRBD1*TRBJ2-7	0.00425532	0.00406504	0.0027248	0.00369004	0.00732064
TRBV15*TRBD1*TRBJ1-1	0.00141844	0.00813008	0.00408719	0.00369004	0.00292826
TRBV19*TRBD2*TRBJ1-1	0	0	0	0	0.00292826
TRBV12-2*TRBD1*TRBJ1-3	0.00283688	0.00203252	0	0.00369004	0.00146413
TRBV1*TRBD2*TRBJ2-4	0.00567376	0	0.0013624	0.00369004	0.00292826
TRBV13-2*TRBD1*TRBJ2-7	0.00283688	0.00813008	0.00408719	0	0.00585652
TRBV5*TRBD1*TRBJ1-5	0	0.00203252	0.0013624	0.00369004	0
TRBV12-1*TRBD2*TRBJ1-2	0	0.00203252	0	0	0
TRBV23*TRBD1*TRBJ2-7	0.00283688	0.00406504	0	0	0
TRBV17*TRBD2*TRBJ2-5	0.00283688	0.00203252	0.0013624	0	0
TRBV12-2*TRBD2*TRBJ2-4	0.00567376	0.00203252	0.0013624	0	0
TRBV19*TRBD1*TRBJ1-4	0.00141844	0	0.0013624	0	0.00292826
TRBV4*TRBD1*TRBJ2-2	0	0	0.0013624	0	0.00292826
TRBV12-2*TRBD2*TRBJ2-2	0.00141844	0	0.0013624	0	0.00146413
TRBV13-1*TRBD2*TRBJ1-4	0	0	0	0.00369004	0
TRBV16*TRBD1*TRBJ2-4	0.00141844	0	0.0013624	0	0
TRBV14*TRBD2*TRBJ1-1	0	0	0.0013624	0	0
TRBV12-1*TRBD1*TRBJ2-5	0.00283688	0	0.0013624	0	0
TRBV1*TRBD1*TRBJ1-5	0.00141844	0	0.0013624	0.00369004	0
TRBV20*TRBD2*TRBJ2-1	0.00283688	0.00203252	0.0013624	0	0.00146413
TRBV5*TRBD2*TRBJ2-4	0	0.00406504	0.00544959	0	0.00292826
TRBV4*TRBD2*TRBJ2-5	0.00567376	0.00609756	0.0027248	0	0.00146413
TRBV13-1*TRBD1*TRBJ1-3	0	0	0.0027248	0	0
TRBV29*TRBD1*TRBJ2-4	0.00283688	0.00203252	0	0	0
TRBV13-3*TRBD1*TRBJ1-6	0.00141844	0.00203252	0	0.00369004	0.00146413
TRBV13-2*TRBD1*TRBJ1-3	0	0	0.00817439	0.00369004	0.00146413
TRBV23*TRBD1*TRBJ2-1	0	0	0	0	0.00146413
TRBV12-1*TRBD2*TRBJ2-7	0.00283688	0	0	0.00369004	0.00585652
TRBV2*TRBD1*TRBJ2-7	0	0	0.0027248	0	0.00292826
TRBV13-3*TRBD2*TRBJ1-3	0	0	0	0	0.00146413
TRBV1*TRBD1*TRBJ2-1	0.00141844	0.00203252	0.0013624	0	0.00292826
TRBV31*TRBD1*TRBJ1-1	0	0.00406504	0.0013624	0	0.00585652
TRBV4*TRBD1*TRBJ2-5	0.00141844	0	0.0013624	0.00369004	0.00292826
TRBV1*TRBD1*TRBJ2-4	0.00141844	0.00203252	0	0	0.00146413
TRBV2*TRBD2*TRBJ2-3	0.00141844	0	0	0	0.00439239
TRBV29*TRBD2*TRBJ2-4	0	0	0.0013624	0	0.00146413
TRBV29*TRBD1*TRBJ2-1	0.00141844	0.00203252	0.0027248	0	0.00146413
TRBV14*TRBD2*TRBJ2-3	0	0.00203252	0	0	0
TRBV13-2*TRBD2*TRBJ1-6	0.00141844	0	0	0.00369004	0
TRBV26*TRBD2*TRBJ2-7	0.00283688	0.00406504	0.0013624	0.00738007	0.00292826
TRBV23*TRBD2*TRBJ2-7	0	0.00203252	0	0	0.00292826
TRBV20*TRBD1*TRBJ1-1	0.00425532	0.00609756	0.00408719	0	0.00146413
TRBV13-1*TRBD1*TRBJ1-1	0.00283688	0.00203252	0.0027248	0.00369004	0.00292826
TRBV31*TRBD1*TRBJ2-1	0.00283688	0	0	0.00369004	0
TRBV12-2*TRBD1*TRBJ1-6	0	0	0	0	0.00146413
TRBV30*TRBD2*TRBJ2-7	0	0.00203252	0.0013624	0.00369004	0
TRBV16*TRBD2*TRBJ2-7	0.00992908	0.0121951	0.00817439	0.0110701	0.00878477
TRBV4*TRBD2*TRBJ1-2	0	0	0.0013624	0	0
TRBV19*TRBD1*TRBJ2-1	0.00283688	0.00406504	0.0027248	0.00369004	0.00585652
TRBV4*TRBD1*TRBJ1-4	0	0	0.0013624	0.00369004	0.00146413
TRBV15*TRBD2*TRBJ1-1	0.00141844	0.00203252	0	0	0.00146413
TRBV31*TRBD2*TRBJ2-7	0.0070922	0.00609756	0.00544959	0	0.00292826
TRBV31*TRBD1*TRBJ1-3	0.00141844	0.00203252	0	0.00369004	0
TRBV15*TRBD2*TRBJ2-1	0.00283688	0.00406504	0.0013624	0.0147601	0
TRBV13-2*TRBD1*TRBJ1-6	0	0.00609756	0.00544959	0.00369004	0
TRBV26*TRBD1*TRBJ2-5	0.00141844	0	0.00408719	0	0.00439239
TRBV13-3*TRBD1*TRBJ1-3	0.00425532	0	0.0013624	0.00738007	0
TRBV13-3*TRBD1*TRBJ2-4	0	0.00203252	0.0013624	0.00369004	0.00146413
TRBV20*TRBD2*TRBJ2-3	0.00141844	0	0.00544959	0.00369004	0.00292826
TRBV2*TRBD2*TRBJ2-1	0	0	0.0013624	0	0.00146413
TRBV20*TRBD2*TRBJ1-3	0	0	0.0013624	0	0
TRBV31*TRBD2*TRBJ2-5	0.00283688	0.00406504	0.0027248	0	0.00732064
TRBV12-1*TRBD2*TRBJ2-2	0.00141844	0	0	0	0
TRBV14*TRBD1*TRBJ2-3	0	0	0	0	0.00146413
TRBV5*TRBD1*TRBJ2-3	0.00283688	0	0	0.00369004	0.00292826
TRBV16*TRBD1*TRBJ2-2	0.00141844	0.00406504	0	0.00369004	0.00146413
TRBV3*TRBD1*TRBJ2-3	0.00141844	0.00203252	0.0013624	0	0.00439239
TRBV5*TRBD2*TRBJ2-5	0.00141844	0.00406504	0.0013624	0.00369004	0.011713
TRBV13-1*TRBD1*TRBJ2-3	0.00141844	0.00203252	0.0013624	0.00369004	0.00146413
TRBV3*TRBD1*TRBJ2-1	0.00425532	0.00203252	0.0013624	0.00369004	0.00292826
TRBV20*TRBD2*TRBJ2-2	0	0	0.0013624	0	0
TRBV12-2*TRBD1*TRBJ2-5	0	0.00609756	0.0027248	0	0.00146413
TRBV13-2*TRBD2*TRBJ2-1	0.00567376	0.00406504	0.00681199	0	0.00732064
TRBV13-1*TRBD1*TRBJ2-5	0.00567376	0.00609756	0.0027248	0	0.00585652
TRBV13-1*TRBD2*TRBJ1-3	0	0.00203252	0	0	0
TRBV20*TRBD1*TRBJ2-7	0.00141844	0.00203252	0.0013624	0	0.00439239
TRBV12-1*TRBD1*TRBJ2-7	0.00425532	0	0.0013624	0	0.00292826
TRBV5*TRBD2*TRBJ2-7	0.00283688	0.00609756	0.00681199	0.00369004	0.0102489
TRBV15*TRBD1*TRBJ1-2	0.00141844	0	0.0013624	0	0
TRBV3*TRBD1*TRBJ1-4	0.00283688	0.00203252	0.0108992	0.0110701	0
TRBV13-2*TRBD1*TRBJ1-1	0.00283688	0.0142276	0.00681199	0.00738007	0.00292826
TRBV14*TRBD2*TRBJ2-5	0.00141844	0.00203252	0.0027248	0.00369004	0
TRBV15*TRBD2*TRBJ2-4	0.00141844	0.00203252	0.00408719	0.00738007	0.00146413
TRBV30*TRBD1*TRBJ2-4	0	0.00203252	0	0	0
TRBV13-2*TRBD2*TRBJ2-3	0.00567376	0.0142276	0.00408719	0.00738007	0.00146413
TRBV13-1*TRBD2*TRBJ2-1	0.00567376	0.00203252	0.0013624	0	0.00439239
TRBV16*TRBD2*TRBJ1-3	0.00141844	0	0	0	0
TRBV12-2*TRBD2*TRBJ2-1	0.00141844	0.00406504	0	0.00369004	0.00146413
TRBV13-3*TRBD2*TRBJ2-1	0.0070922	0.00406504	0.00408719	0.00369004	0.00878477
TRBV1*TRBD2*TRBJ2-5	0.00425532	0.00609756	0.00817439	0.00738007	0.00146413
TRBV15*TRBD1*TRBJ2-1	0.00283688	0.00406504	0	0	0
TRBV26*TRBD1*TRBJ2-4	0.00141844	0	0	0.00369004	0
TRBV15*TRBD1*TRBJ1-5	0.00283688	0	0.0013624	0	0
TRBV26*TRBD2*TRBJ2-2	0	0	0.0013624	0	0
TRBV4*TRBD1*TRBJ2-3	0.00141844	0	0	0	0
TRBV19*TRBD1*TRBJ1-5	0.00141844	0.0142276	0	0.00369004	0
TRBV31*TRBD2*TRBJ2-1	0.00283688	0.00813008	0.0013624	0	0.00146413
TRBV19*TRBD2*TRBJ2-2	0.00141844	0.00406504	0	0	0
TRBV1*TRBD1*TRBJ1-3	0.00425532	0	0.00408719	0	0
TRBV26*TRBD1*TRBJ1-6	0	0.00406504	0	0.00369004	0.00146413
TRBV12-1*TRBD2*TRBJ2-4	0.00283688	0.00609756	0.0013624	0	0
TRBV14*TRBD1*TRBJ2-7	0.00283688	0.00406504	0.0013624	0.00369004	0
TRBV4*TRBD2*TRBJ2-4	0	0	0.00408719	0	0.00439239
TRBV15*TRBD1*TRBJ2-4	0.00283688	0.00203252	0.0027248	0.00369004	0.00439239
TRBV17*TRBD1*TRBJ1-2	0	0	0.0013624	0	0
TRBV13-2*TRBD2*TRBJ1-4	0	0.00203252	0.0013624	0	0
TRBV14*TRBD2*TRBJ1-4	0	0	0.0013624	0	0
TRBV12-1*TRBD2*TRBJ2-1	0.00141844	0	0.0027248	0	0.00292826
TRBV26*TRBD2*TRBJ2-1	0	0	0.0149864	0.00369004	0.00292826
TRBV23*TRBD1*TRBJ1-5	0.00141844	0	0	0	0
TRBV26*TRBD2*TRBJ1-4	0	0	0	0.00369004	0
TRBV19*TRBD2*TRBJ2-7	0.00425532	0.00406504	0.0108992	0	0.00146413
TRBV4*TRBD2*TRBJ1-1	0	0	0	0.00369004	0
TRBV12-1*TRBD1*TRBJ1-1	0	0	0	0.00369004	0.00292826
TRBV13-3*TRBD1*TRBJ2-1	0.00283688	0	0.00544959	0.00738007	0
TRBV26*TRBD2*TRBJ2-5	0.00283688	0	0	0	0.00146413
TRBV16*TRBD2*TRBJ2-3	0.00283688	0	0.0027248	0	0.00146413
TRBV23*TRBD1*TRBJ2-4	0	0.00203252	0	0	0
TRBV20*TRBD1*TRBJ2-5	0	0.00203252	0	0	0.00146413
TRBV31*TRBD1*TRBJ2-4	0	0.00203252	0.0013624	0	0
TRBV12-2*TRBD2*TRBJ1-5	0	0	0	0	0.00146413
TRBV12-2*TRBD1*TRBJ1-2	0.00141844	0	0	0	0.00146413
TRBV26*TRBD1*TRBJ2-1	0.00283688	0.00203252	0.0013624	0	0.00146413
TRBV15*TRBD1*TRBJ1-4	0.00283688	0.00203252	0.0013624	0.00369004	0.00146413
TRBV5*TRBD1*TRBJ2-5	0.00425532	0.00813008	0	0.00369004	0.00146413
TRBV16*TRBD1*TRBJ1-5	0.00141844	0	0.0013624	0	0
TRBV2*TRBD1*TRBJ1-5	0.00141844	0.00203252	0	0	0
TRBV23*TRBD1*TRBJ1-6	0	0	0.0013624	0	0
TRBV2*TRBD2*TRBJ2-4	0	0.00203252	0	0	0.00146413
TRBV13-2*TRBD1*TRBJ1-4	0.00283688	0.00406504	0.00408719	0	0.00439239
TRBV3*TRBD2*TRBJ1-2	0	0	0.00408719	0	0
TRBV31*TRBD1*TRBJ2-7	0.00141844	0.00406504	0.0013624	0.00369004	0.00146413
TRBV1*TRBD1*TRBJ2-3	0.00283688	0.00203252	0	0.00738007	0.00146413
TRBV13-2*TRBD2*TRBJ2-4	0.00425532	0.00406504	0.00544959	0.0110701	0.00585652
TRBV20*TRBD1*TRBJ2-1	0.00141844	0.00203252	0	0.00369004	0
TRBV5*TRBD2*TRBJ2-1	0.00283688	0.00406504	0.0027248	0.0184502	0.00732064
TRBV19*TRBD1*TRBJ2-7	0.00141844	0.00203252	0.0013624	0.00369004	0.00146413
TRBV12-2*TRBD2*TRBJ1-1	0.00283688	0	0	0	0.00146413
TRBV17*TRBD1*TRBJ1-3	0	0	0	0.00738007	0
TRBV2*TRBD1*TRBJ1-1	0.00141844	0.00203252	0.0027248	0	0
TRBV23*TRBD1*TRBJ1-3	0.00141844	0	0	0	0
TRBV1*TRBD2*TRBJ1-5	0	0.00203252	0	0	0
TRBV16*TRBD1*TRBJ1-3	0	0	0.0013624	0	0.00292826
TRBV31*TRBD1*TRBJ1-4	0	0	0	0	0.00439239
TRBV5*TRBD1*TRBJ1-6	0.00425532	0.00203252	0	0.00369004	0.00439239
TRBV13-1*TRBD1*TRBJ1-2	0.00141844	0	0.00408719	0.00369004	0.00292826
TRBV16*TRBD1*TRBJ2-3	0.00283688	0	0.0013624	0.00738007	0
TRBV3*TRBD1*TRBJ2-5	0.00567376	0	0.0027248	0	0.00292826
TRBV12-1*TRBD1*TRBJ1-4	0.00141844	0.00813008	0	0	0.00146413
TRBV23*TRBD2*TRBJ2-2	0.00283688	0	0	0	0
TRBV14*TRBD1*TRBJ1-4	0.00141844	0	0.0013624	0	0.00146413
TRBV26*TRBD1*TRBJ1-2	0.00425532	0	0.0027248	0	0
TRBV1*TRBD1*TRBJ1-4	0	0.00203252	0.00817439	0	0.00439239
TRBV13-2*TRBD1*TRBJ1-5	0.00141844	0.00406504	0.0013624	0.00369004	0.00292826
TRBV13-3*TRBD1*TRBJ2-5	0.00425532	0.00203252	0.0013624	0.00738007	0.00146413
TRBV15*TRBD2*TRBJ1-4	0.00141844	0	0	0	0
TRBV1*TRBD2*TRBJ2-2	0	0	0.00681199	0	0.00439239
TRBV29*TRBD1*TRBJ1-2	0.00283688	0.00203252	0.00681199	0	0
TRBV2*TRBD1*TRBJ2-3	0	0.00203252	0	0	0.00146413
TRBV5*TRBD1*TRBJ1-3	0.00141844	0	0.0013624	0.00738007	0
TRBV20*TRBD1*TRBJ1-2	0	0.00203252	0.00408719	0.00738007	0.00146413
TRBV15*TRBD1*TRBJ2-5	0	0.00203252	0.0013624	0	0.00146413
TRBV3*TRBD2*TRBJ1-3	0	0	0.0013624	0	0
TRBV13-3*TRBD1*TRBJ1-5	0.00141844	0	0	0	0.00292826
TRBV19*TRBD1*TRBJ1-1	0.00425532	0.00203252	0.00953678	0.00369004	0.00439239
TRBV13-3*TRBD2*TRBJ1-6	0	0	0.0013624	0	0.00146413
TRBV15*TRBD2*TRBJ2-2	0.00141844	0.00203252	0.0013624	0	0.00146413
TRBV29*TRBD2*TRBJ2-5	0	0.00203252	0	0.00369004	0

## Sheet: CD4+ T cell_VDJ
Sample	0W	1W	2W	3W	4W
TRBV29*TRBD1*TRBJ2-2	0.00324675	0	0.00276243	0	0
TRBV13-3*TRBD1*TRBJ2-2	0	0	0	0	0.00253165
TRBV13-1*TRBD2*TRBJ2-2	0	0	0.00276243	0	0.00253165
TRBV5*TRBD1*TRBJ2-2	0	0	0.00276243	0	0.00253165
TRBV5*TRBD1*TRBJ1-2	0.00324675	0	0	0	0
TRBV17*TRBD1*TRBJ1-5	0	0	0	0.00714286	0
TRBV15*TRBD2*TRBJ2-7	0.00649351	0.0124481	0.0110497	0	0.0126582
TRBV15*TRBD1*TRBJ2-3	0.00324675	0	0.00276243	0	0
TRBV30*TRBD1*TRBJ2-5	0	0	0.00276243	0	0
TRBV14*TRBD1*TRBJ1-1	0	0	0.00552486	0	0.00253165
TRBV3*TRBD1*TRBJ1-1	0.00324675	0.0124481	0.00276243	0.0214286	0.00506329
TRBV26*TRBD1*TRBJ2-3	0	0	0.00276243	0	0
TRBV16*TRBD2*TRBJ2-2	0.00324675	0.00414938	0	0	0
TRBV12-2*TRBD2*TRBJ2-3	0	0	0.00276243	0	0
TRBV2*TRBD2*TRBJ1-1	0.00324675	0	0	0	0
TRBV5*TRBD2*TRBJ2-2	0.00324675	0.00414938	0	0	0
TRBV3*TRBD1*TRBJ1-5	0.00324675	0	0.0303867	0.0142857	0.0151899
TRBV2*TRBD1*TRBJ1-2	0	0.00414938	0	0	0
TRBV13-1*TRBD1*TRBJ2-4	0.00324675	0	0	0	0
TRBV13-2*TRBD2*TRBJ1-1	0	0	0.00276243	0.00714286	0
TRBV1*TRBD1*TRBJ1-2	0	0	0	0.0142857	0
TRBV26*TRBD1*TRBJ2-7	0.00974026	0	0.00276243	0.00714286	0
TRBV20*TRBD2*TRBJ2-4	0.00324675	0	0	0	0
TRBV20*TRBD2*TRBJ2-7	0.00324675	0.00829876	0.00276243	0	0
TRBV19*TRBD1*TRBJ1-2	0.00324675	0	0.00276243	0	0
TRBV2*TRBD2*TRBJ2-5	0	0.00414938	0	0	0.00253165
TRBV31*TRBD2*TRBJ1-4	0	0	0.0110497	0	0
TRBV1*TRBD1*TRBJ2-7	0.00974026	0.00414938	0.00552486	0	0.00253165
TRBV15*TRBD1*TRBJ1-3	0.00649351	0	0.00276243	0.00714286	0
TRBV13-2*TRBD2*TRBJ2-2	0	0	0.00276243	0	0
TRBV13-2*TRBD1*TRBJ1-2	0.012987	0.00414938	0	0	0.00253165
TRBV1*TRBD1*TRBJ2-2	0.00649351	0.00414938	0.00552486	0.00714286	0
TRBV3*TRBD1*TRBJ2-2	0.00649351	0.00414938	0	0.00714286	0.00253165
TRBV29*TRBD2*TRBJ2-2	0	0	0.00276243	0	0
TRBV17*TRBD1*TRBJ1-1	0.00324675	0	0.00276243	0	0
TRBV13-1*TRBD1*TRBJ1-5	0	0.00414938	0	0	0.00253165
TRBV13-1*TRBD2*TRBJ2-3	0.00324675	0	0	0.0142857	0
TRBV14*TRBD2*TRBJ2-7	0	0	0	0	0.00253165
TRBV13-3*TRBD1*TRBJ1-4	0.00974026	0	0	0	0.00506329
TRBV16*TRBD1*TRBJ1-2	0	0	0.00276243	0	0.00253165
TRBV13-2*TRBD2*TRBJ2-5	0	0	0.00276243	0	0.0101266
TRBV17*TRBD1*TRBJ2-5	0	0.00829876	0	0	0
TRBV13-3*TRBD2*TRBJ1-5	0	0	0	0	0.00253165
TRBV19*TRBD1*TRBJ2-3	0	0.00414938	0.00276243	0	0
TRBV1*TRBD2*TRBJ1-1	0.00324675	0	0.00276243	0	0
TRBV12-2*TRBD2*TRBJ2-5	0	0.00414938	0	0	0
TRBV16*TRBD1*TRBJ1-4	0.00649351	0	0.00276243	0	0.00253165
TRBV13-3*TRBD2*TRBJ2-4	0	0	0.00276243	0.00714286	0
TRBV16*TRBD1*TRBJ2-7	0	0	0	0	0.00506329
TRBV31*TRBD1*TRBJ2-3	0.00324675	0	0.00276243	0	0
TRBV19*TRBD2*TRBJ2-1	0	0.00414938	0.0110497	0	0
TRBV19*TRBD1*TRBJ2-4	0.00324675	0	0	0.0142857	0
TRBV13-2*TRBD1*TRBJ2-3	0	0	0	0	0.00253165
TRBV20*TRBD1*TRBJ2-4	0	0.0165975	0	0	0
TRBV17*TRBD1*TRBJ1-4	0	0	0	0	0.00253165
TRBV13-2*TRBD1*TRBJ2-2	0.0162338	0	0	0	0.0101266
TRBV4*TRBD1*TRBJ2-7	0	0	0	0	0.00506329
TRBV15*TRBD2*TRBJ2-3	0.00324675	0	0	0	0
TRBV3*TRBD2*TRBJ2-2	0.00649351	0.00414938	0	0	0
TRBV1*TRBD2*TRBJ2-1	0	0	0.00552486	0	0
TRBV13-1*TRBD2*TRBJ2-5	0.00649351	0.0124481	0.00276243	0.00714286	0.0101266
TRBV4*TRBD2*TRBJ2-3	0	0	0	0.00714286	0
TRBV13-3*TRBD2*TRBJ2-7	0	0	0	0.00714286	0.00253165
TRBV2*TRBD1*TRBJ2-5	0.00649351	0	0	0	0
TRBV12-1*TRBD1*TRBJ2-1	0	0	0.00276243	0	0
TRBV4*TRBD1*TRBJ1-2	0	0.00414938	0.00276243	0	0.00759494
TRBV1*TRBD2*TRBJ2-3	0.00649351	0	0.00276243	0	0.0126582
TRBV13-2*TRBD1*TRBJ2-5	0.00324675	0.00414938	0.00552486	0.00714286	0.00253165
TRBV14*TRBD1*TRBJ2-1	0	0.00414938	0	0	0
TRBV4*TRBD2*TRBJ2-7	0.00324675	0.00414938	0.00276243	0	0.00506329
TRBV20*TRBD2*TRBJ2-5	0	0	0.00276243	0	0.00506329
TRBV31*TRBD1*TRBJ1-5	0.00324675	0	0.00552486	0	0.00759494
TRBV4*TRBD1*TRBJ1-5	0	0.00414938	0	0	0
TRBV20*TRBD1*TRBJ2-3	0	0	0.00276243	0	0
TRBV23*TRBD1*TRBJ2-3	0	0	0	0	0.00253165
TRBV13-3*TRBD1*TRBJ1-1	0.00324675	0.00829876	0	0	0.00253165
TRBV16*TRBD1*TRBJ2-5	0.00324675	0.00414938	0	0	0
TRBV12-2*TRBD1*TRBJ2-7	0	0	0.00552486	0.00714286	0
TRBV26*TRBD1*TRBJ1-4	0.00324675	0.00414938	0.00552486	0	0.00506329
TRBV4*TRBD1*TRBJ1-1	0.00324675	0.00414938	0.00276243	0.00714286	0.00253165
TRBV16*TRBD2*TRBJ1-1	0	0	0.00828729	0.00714286	0
TRBV19*TRBD2*TRBJ2-4	0.00649351	0	0.00552486	0	0
TRBV20*TRBD1*TRBJ1-3	0	0.00414938	0	0	0
TRBV14*TRBD1*TRBJ2-5	0	0	0.00276243	0	0
TRBV17*TRBD2*TRBJ2-1	0.00324675	0	0.00276243	0	0
TRBV5*TRBD2*TRBJ2-3	0.00649351	0	0.00276243	0	0.00759494
TRBV13-3*TRBD2*TRBJ1-1	0	0.00414938	0	0	0
TRBV16*TRBD2*TRBJ2-4	0	0	0.00552486	0	0
TRBV23*TRBD2*TRBJ2-5	0	0	0	0.00714286	0.00253165
TRBV19*TRBD1*TRBJ1-3	0	0	0	0	0.00253165
TRBV26*TRBD1*TRBJ1-1	0.00324675	0.00414938	0.00552486	0.00714286	0.00253165
TRBV1*TRBD2*TRBJ1-3	0	0.00414938	0	0	0
TRBV16*TRBD2*TRBJ2-1	0.00324675	0	0.00276243	0	0.00506329
TRBV29*TRBD1*TRBJ2-7	0	0	0.00276243	0	0.00759494
TRBV12-2*TRBD1*TRBJ1-4	0.00324675	0.00414938	0	0	0
TRBV3*TRBD2*TRBJ2-4	0.00649351	0	0	0	0.0227848
TRBV29*TRBD1*TRBJ1-4	0.00324675	0	0.00276243	0	0.00253165
TRBV13-1*TRBD1*TRBJ1-4	0	0	0.00276243	0	0
TRBV20*TRBD1*TRBJ2-2	0	0	0	0	0.00253165
TRBV17*TRBD1*TRBJ2-3	0	0.00414938	0	0	0
TRBV26*TRBD1*TRBJ2-2	0	0	0.00552486	0	0
TRBV31*TRBD2*TRBJ1-1	0.00324675	0	0	0	0
TRBV26*TRBD2*TRBJ2-4	0.00649351	0.00414938	0	0.00714286	0
TRBV31*TRBD1*TRBJ1-6	0.00649351	0	0	0	0
TRBV12-2*TRBD2*TRBJ2-7	0	0	0.00276243	0	0
TRBV19*TRBD2*TRBJ2-3	0.00974026	0.00829876	0.00552486	0	0
TRBV1*TRBD1*TRBJ1-1	0	0.0165975	0.0110497	0.0214286	0.00506329
TRBV17*TRBD1*TRBJ2-7	0.00324675	0.00414938	0	0	0
TRBV30*TRBD2*TRBJ1-2	0	0	0	0	0.00253165
TRBV5*TRBD1*TRBJ2-1	0.00324675	0.00829876	0.00276243	0	0.00253165
TRBV1*TRBD1*TRBJ1-6	0.00324675	0	0.00276243	0	0.00253165
TRBV13-3*TRBD2*TRBJ2-5	0	0	0.00276243	0	0.00759494
TRBV12-1*TRBD1*TRBJ2-4	0	0	0.00276243	0	0
TRBV4*TRBD1*TRBJ2-4	0	0.00414938	0	0	0
TRBV12-1*TRBD1*TRBJ1-2	0.00324675	0	0	0	0
TRBV3*TRBD1*TRBJ1-2	0.00324675	0.00414938	0	0.00714286	0.00506329
TRBV29*TRBD2*TRBJ2-3	0.00324675	0	0	0	0.00253165
TRBV3*TRBD2*TRBJ2-1	0	0.0124481	0.00276243	0.0214286	0.00506329
TRBV13-3*TRBD2*TRBJ2-3	0	0.00414938	0.00552486	0	0.00506329
TRBV23*TRBD1*TRBJ1-4	0	0	0.00276243	0	0
TRBV13-2*TRBD2*TRBJ2-7	0	0.0124481	0.0165746	0	0.00506329
TRBV16*TRBD1*TRBJ1-1	0.00649351	0.00829876	0.00552486	0.00714286	0.00253165
TRBV31*TRBD2*TRBJ2-3	0.00974026	0.00829876	0.00276243	0	0
TRBV31*TRBD1*TRBJ2-2	0.00324675	0.00414938	0.00276243	0	0.00506329
TRBV1*TRBD1*TRBJ2-5	0.00974026	0	0.00276243	0.00714286	0.00759494
TRBV2*TRBD2*TRBJ2-7	0.00324675	0	0.00276243	0	0
TRBV15*TRBD1*TRBJ2-7	0.00324675	0	0.00276243	0.00714286	0.0101266
TRBV5*TRBD2*TRBJ1-6	0	0	0.00276243	0	0.00253165
TRBV3*TRBD2*TRBJ2-5	0.00649351	0.00414938	0.00276243	0.00714286	0.00253165
TRBV3*TRBD1*TRBJ2-7	0.00649351	0.00414938	0.00552486	0	0
TRBV20*TRBD1*TRBJ1-5	0.00324675	0.00414938	0	0	0.00506329
TRBV19*TRBD1*TRBJ2-2	0	0.0124481	0.00276243	0	0
TRBV15*TRBD2*TRBJ1-2	0	0	0	0.00714286	0
TRBV3*TRBD2*TRBJ2-7	0.00324675	0.00829876	0.0110497	0	0.00506329
TRBV16*TRBD2*TRBJ2-5	0	0.00414938	0	0.00714286	0.00253165
TRBV4*TRBD1*TRBJ2-1	0	0.00829876	0.00552486	0	0
TRBV14*TRBD2*TRBJ2-4	0	0	0.00276243	0	0
TRBV31*TRBD1*TRBJ1-2	0.00324675	0	0	0	0.00253165
TRBV19*TRBD1*TRBJ1-6	0	0.00414938	0	0	0
TRBV5*TRBD2*TRBJ1-1	0.00324675	0	0.00552486	0	0
TRBV20*TRBD1*TRBJ1-4	0.00649351	0	0.00276243	0	0.00253165
TRBV29*TRBD1*TRBJ1-1	0	0.00414938	0	0	0
TRBV2*TRBD1*TRBJ1-4	0	0	0.00276243	0	0.00253165
TRBV13-2*TRBD1*TRBJ2-4	0	0.00414938	0.00552486	0	0.00253165
TRBV13-1*TRBD1*TRBJ2-7	0	0	0.00276243	0	0.00759494
TRBV5*TRBD1*TRBJ1-4	0.00324675	0.00414938	0	0.00714286	0.0101266
TRBV15*TRBD2*TRBJ2-5	0	0	0.00276243	0	0
TRBV17*TRBD2*TRBJ2-7	0.00324675	0.0124481	0.00276243	0	0.0101266
TRBV5*TRBD1*TRBJ1-1	0.00649351	0.00414938	0.00828729	0.0142857	0.0101266
TRBV15*TRBD1*TRBJ1-6	0	0	0.00276243	0	0
TRBV12-1*TRBD1*TRBJ2-3	0	0	0	0	0.00253165
TRBV13-2*TRBD1*TRBJ2-1	0.00649351	0.00829876	0.00276243	0.0142857	0.00506329
TRBV15*TRBD1*TRBJ2-2	0.00324675	0	0.00552486	0	0
TRBV1*TRBD2*TRBJ2-7	0	0.00829876	0.00828729	0.0142857	0.00759494
TRBV26*TRBD1*TRBJ1-3	0	0.00414938	0	0.00714286	0
TRBV13-3*TRBD1*TRBJ1-2	0.00324675	0.00829876	0	0.00714286	0
TRBV4*TRBD2*TRBJ2-1	0.00649351	0	0.00276243	0.00714286	0
TRBV17*TRBD2*TRBJ2-4	0.00324675	0.00414938	0	0	0
TRBV3*TRBD1*TRBJ1-3	0	0	0.00276243	0	0.00759494
TRBV19*TRBD1*TRBJ2-5	0.00324675	0.00414938	0.00552486	0	0.00253165
TRBV19*TRBD2*TRBJ2-5	0.00324675	0	0.00552486	0	0.00253165
TRBV31*TRBD1*TRBJ2-5	0	0	0	0.00714286	0.0126582
TRBV29*TRBD1*TRBJ1-3	0.00324675	0	0	0	0
TRBV16*TRBD1*TRBJ2-1	0	0	0.00276243	0.00714286	0
TRBV12-1*TRBD2*TRBJ2-3	0.00324675	0	0	0	0
TRBV3*TRBD2*TRBJ2-3	0.00324675	0	0.00552486	0.00714286	0.00506329
TRBV13-1*TRBD2*TRBJ2-7	0.00324675	0	0.00276243	0	0.0202532
TRBV3*TRBD1*TRBJ2-4	0	0.00829876	0.00276243	0	0
TRBV5*TRBD1*TRBJ2-7	0.00324675	0.00414938	0.00552486	0.0142857	0
TRBV13-1*TRBD1*TRBJ2-2	0.00324675	0	0	0	0
TRBV15*TRBD1*TRBJ1-1	0.00324675	0.00829876	0.00552486	0.00714286	0
TRBV13-3*TRBD1*TRBJ2-7	0.00649351	0.00829876	0.00276243	0	0.0126582
TRBV5*TRBD1*TRBJ2-4	0	0.00829876	0.00552486	0	0.00253165
TRBV19*TRBD2*TRBJ1-1	0	0	0	0	0.00253165
TRBV12-2*TRBD1*TRBJ1-3	0	0.00414938	0	0	0
TRBV1*TRBD2*TRBJ2-4	0.00974026	0	0.00276243	0	0
TRBV13-2*TRBD1*TRBJ2-7	0.00649351	0.00414938	0.00552486	0	0.00506329
TRBV5*TRBD1*TRBJ1-5	0	0	0.00276243	0	0
TRBV23*TRBD1*TRBJ2-7	0.00324675	0.00829876	0	0	0
TRBV12-1*TRBD2*TRBJ1-2	0	0.00414938	0	0	0
TRBV12-2*TRBD2*TRBJ2-4	0.00649351	0	0.00276243	0	0
TRBV19*TRBD1*TRBJ1-4	0.00324675	0	0.00276243	0	0.00253165
TRBV12-2*TRBD2*TRBJ2-2	0	0	0.00276243	0	0
TRBV4*TRBD1*TRBJ2-2	0	0	0.00276243	0	0.00506329
TRBV16*TRBD1*TRBJ2-4	0.00324675	0	0	0	0
TRBV1*TRBD1*TRBJ1-5	0	0	0	0.00714286	0
TRBV12-1*TRBD1*TRBJ2-5	0.00324675	0	0	0	0
TRBV20*TRBD2*TRBJ2-1	0.00324675	0.00414938	0	0	0.00253165
TRBV5*TRBD2*TRBJ2-4	0	0.00829876	0.00276243	0	0.00506329
TRBV4*TRBD2*TRBJ2-5	0.00649351	0.00414938	0.00276243	0	0
TRBV13-1*TRBD1*TRBJ1-3	0	0	0.00552486	0	0
TRBV13-3*TRBD1*TRBJ1-6	0.00324675	0	0	0	0.00253165
TRBV29*TRBD1*TRBJ2-4	0.00324675	0	0	0	0
TRBV13-2*TRBD1*TRBJ1-3	0	0	0.00828729	0.00714286	0.00253165
TRBV12-1*TRBD2*TRBJ2-7	0	0	0	0.00714286	0
TRBV2*TRBD1*TRBJ2-7	0	0	0.00552486	0	0.00506329
TRBV1*TRBD1*TRBJ2-1	0.00324675	0.00414938	0	0	0.00506329
TRBV31*TRBD1*TRBJ1-1	0	0.00829876	0.00276243	0	0.00506329
TRBV4*TRBD1*TRBJ2-5	0.00324675	0	0.00276243	0.00714286	0.00506329
TRBV1*TRBD1*TRBJ2-4	0.00324675	0.00414938	0	0	0
TRBV2*TRBD2*TRBJ2-3	0	0	0	0	0.00759494
TRBV29*TRBD1*TRBJ2-1	0	0	0.00276243	0	0
TRBV13-2*TRBD2*TRBJ1-6	0	0	0	0.00714286	0
TRBV26*TRBD2*TRBJ2-7	0.00649351	0	0	0.0142857	0.00506329
TRBV23*TRBD2*TRBJ2-7	0	0.00414938	0	0	0.00253165
TRBV20*TRBD1*TRBJ1-1	0.00649351	0.0124481	0.00276243	0	0.00253165
TRBV13-1*TRBD1*TRBJ1-1	0.00649351	0.00414938	0.00276243	0	0.00253165
TRBV31*TRBD1*TRBJ2-1	0.00649351	0	0	0.00714286	0
TRBV30*TRBD2*TRBJ2-7	0	0.00414938	0	0	0
TRBV16*TRBD2*TRBJ2-7	0.00649351	0.00829876	0.00276243	0	0.00506329
TRBV19*TRBD1*TRBJ2-1	0.00649351	0.00414938	0	0	0.00253165
TRBV31*TRBD2*TRBJ2-7	0.00649351	0.0124481	0.00552486	0	0
TRBV15*TRBD2*TRBJ1-1	0.00324675	0	0	0	0
TRBV15*TRBD2*TRBJ2-1	0.00324675	0.00829876	0	0.0142857	0
TRBV31*TRBD1*TRBJ1-3	0.00324675	0.00414938	0	0.00714286	0
TRBV13-2*TRBD1*TRBJ1-6	0	0.0124481	0.00828729	0	0
TRBV13-3*TRBD1*TRBJ1-3	0	0	0.00276243	0.00714286	0
TRBV26*TRBD1*TRBJ2-5	0.00324675	0	0.00552486	0	0.00253165
TRBV13-3*TRBD1*TRBJ2-4	0	0	0.00276243	0.00714286	0.00253165
TRBV20*TRBD2*TRBJ2-3	0.00324675	0	0.00276243	0.00714286	0.00506329
TRBV2*TRBD2*TRBJ2-1	0	0	0.00276243	0	0
TRBV31*TRBD2*TRBJ2-5	0.00324675	0.00829876	0.00552486	0	0.0126582
TRBV5*TRBD1*TRBJ2-3	0.00324675	0	0	0.00714286	0.00506329
TRBV16*TRBD1*TRBJ2-2	0.00324675	0.00414938	0	0.00714286	0.00253165
TRBV13-1*TRBD1*TRBJ2-3	0.00324675	0.00414938	0.00276243	0	0.00253165
TRBV5*TRBD2*TRBJ2-5	0.00324675	0.00829876	0	0	0.0202532
TRBV3*TRBD1*TRBJ2-3	0.00324675	0	0	0	0.00759494
TRBV3*TRBD1*TRBJ2-1	0.00324675	0	0.00276243	0.00714286	0.00506329
TRBV13-2*TRBD2*TRBJ2-1	0.00649351	0.00829876	0.00552486	0	0.00759494
TRBV13-1*TRBD1*TRBJ2-5	0.00974026	0.00414938	0	0	0.0101266
TRBV13-1*TRBD2*TRBJ1-3	0	0.00414938	0	0	0
TRBV12-2*TRBD1*TRBJ2-5	0	0	0.00276243	0	0
TRBV12-1*TRBD1*TRBJ2-7	0	0	0	0	0.00253165
TRBV20*TRBD1*TRBJ2-7	0.00324675	0	0	0	0.00506329
TRBV15*TRBD1*TRBJ1-2	0	0	0.00276243	0	0
TRBV3*TRBD1*TRBJ1-4	0.00324675	0.00414938	0.0165746	0.00714286	0
TRBV5*TRBD2*TRBJ2-7	0.00324675	0.00829876	0.0110497	0	0.0101266
TRBV13-2*TRBD1*TRBJ1-1	0.00649351	0.0165975	0.00552486	0.00714286	0.00253165
TRBV15*TRBD2*TRBJ2-4	0	0	0	0.0142857	0
TRBV13-2*TRBD2*TRBJ2-3	0.00649351	0.0124481	0.00552486	0.00714286	0
TRBV13-1*TRBD2*TRBJ2-1	0	0.00414938	0	0	0.00759494
TRBV16*TRBD2*TRBJ1-3	0.00324675	0	0	0	0
TRBV13-3*TRBD2*TRBJ2-1	0.00649351	0.00414938	0	0	0.00253165
TRBV1*TRBD2*TRBJ2-5	0.00324675	0.00829876	0.00552486	0.00714286	0
TRBV15*TRBD1*TRBJ2-1	0.00324675	0	0	0	0
TRBV26*TRBD1*TRBJ2-4	0	0	0	0.00714286	0
TRBV15*TRBD1*TRBJ1-5	0.00649351	0	0.00276243	0	0
TRBV26*TRBD2*TRBJ2-2	0	0	0.00276243	0	0
TRBV19*TRBD1*TRBJ1-5	0.00324675	0.00414938	0	0	0
TRBV4*TRBD1*TRBJ2-3	0.00324675	0	0	0	0
TRBV31*TRBD2*TRBJ2-1	0.00324675	0	0.00276243	0	0.00253165
TRBV19*TRBD2*TRBJ2-2	0.00324675	0	0	0	0
TRBV1*TRBD1*TRBJ1-3	0.00324675	0	0.00276243	0	0
TRBV26*TRBD1*TRBJ1-6	0	0.00414938	0	0.00714286	0
TRBV12-1*TRBD2*TRBJ2-4	0.00324675	0.00414938	0.00276243	0	0
TRBV4*TRBD2*TRBJ2-4	0	0	0.00276243	0	0.00253165
TRBV15*TRBD1*TRBJ2-4	0.00649351	0.00414938	0.00552486	0.00714286	0.00506329
TRBV12-1*TRBD2*TRBJ2-1	0.00324675	0	0	0	0
TRBV26*TRBD2*TRBJ2-1	0	0	0.0220994	0.00714286	0.00506329
TRBV23*TRBD1*TRBJ1-5	0.00324675	0	0	0	0
TRBV19*TRBD2*TRBJ2-7	0	0	0.019337	0	0.00253165
TRBV13-3*TRBD1*TRBJ2-1	0.00324675	0	0.00276243	0	0
TRBV26*TRBD2*TRBJ2-5	0.00649351	0	0	0	0
TRBV16*TRBD2*TRBJ2-3	0.00649351	0	0.00276243	0	0
TRBV23*TRBD1*TRBJ2-4	0	0.00414938	0	0	0
TRBV31*TRBD1*TRBJ2-4	0	0.00414938	0.00276243	0	0
TRBV26*TRBD1*TRBJ2-1	0	0.00414938	0.00276243	0	0
TRBV15*TRBD1*TRBJ1-4	0.00324675	0	0	0	0.00253165
TRBV5*TRBD1*TRBJ2-5	0.00324675	0.0165975	0	0.00714286	0.00253165
TRBV16*TRBD1*TRBJ1-5	0.00324675	0	0.00276243	0	0
TRBV2*TRBD1*TRBJ1-5	0.00324675	0.00414938	0	0	0
TRBV23*TRBD1*TRBJ1-6	0	0	0.00276243	0	0
TRBV2*TRBD2*TRBJ2-4	0	0.00414938	0	0	0.00253165
TRBV3*TRBD2*TRBJ1-2	0	0	0.00828729	0	0
TRBV13-2*TRBD1*TRBJ1-4	0.00649351	0	0.00552486	0	0
TRBV1*TRBD1*TRBJ2-3	0.00649351	0	0	0.00714286	0
TRBV31*TRBD1*TRBJ2-7	0.00324675	0.00829876	0.00276243	0.00714286	0.00253165
TRBV13-2*TRBD2*TRBJ2-4	0.00649351	0	0.00552486	0.0142857	0.00506329
TRBV20*TRBD1*TRBJ2-1	0.00324675	0.00414938	0	0.00714286	0
TRBV5*TRBD2*TRBJ2-1	0.00324675	0.00414938	0.00276243	0.0285714	0.00759494
TRBV19*TRBD1*TRBJ2-7	0	0.00414938	0.00276243	0.00714286	0
TRBV2*TRBD1*TRBJ1-1	0.00324675	0.00414938	0.00276243	0	0
TRBV31*TRBD1*TRBJ1-4	0	0	0	0	0.00506329
TRBV16*TRBD1*TRBJ1-3	0	0	0	0	0.00253165
TRBV5*TRBD1*TRBJ1-6	0.00324675	0.00414938	0	0.00714286	0.00506329
TRBV3*TRBD1*TRBJ2-5	0.00649351	0	0.00552486	0	0.00253165
TRBV16*TRBD1*TRBJ2-3	0.00324675	0	0.00276243	0.00714286	0
TRBV13-1*TRBD1*TRBJ1-2	0.00324675	0	0.00552486	0	0.00253165
TRBV12-1*TRBD1*TRBJ1-4	0	0.00414938	0	0	0
TRBV14*TRBD1*TRBJ1-4	0	0	0	0	0.00253165
TRBV26*TRBD1*TRBJ1-2	0.00649351	0	0.00276243	0	0
TRBV1*TRBD1*TRBJ1-4	0	0	0.00828729	0	0.00253165
TRBV13-2*TRBD1*TRBJ1-5	0	0.00414938	0	0.00714286	0.00253165
TRBV1*TRBD2*TRBJ2-2	0	0	0.0138122	0	0.00506329
TRBV13-3*TRBD1*TRBJ2-5	0.00324675	0	0.00276243	0	0
TRBV29*TRBD1*TRBJ1-2	0	0	0.0110497	0	0
TRBV2*TRBD1*TRBJ2-3	0	0.00414938	0	0	0.00253165
TRBV5*TRBD1*TRBJ1-3	0.00324675	0	0.00276243	0.00714286	0
TRBV15*TRBD1*TRBJ2-5	0	0.00414938	0	0	0
TRBV20*TRBD1*TRBJ1-2	0	0.00414938	0.00552486	0.00714286	0
TRBV3*TRBD2*TRBJ1-3	0	0	0.00276243	0	0
TRBV19*TRBD1*TRBJ1-1	0.00324675	0.00414938	0.0165746	0.00714286	0.00759494
TRBV13-3*TRBD1*TRBJ1-5	0	0	0	0	0.00506329
TRBV29*TRBD2*TRBJ2-5	0	0.00414938	0	0	0
TRBV15*TRBD2*TRBJ2-2	0	0	0.00276243	0	0.00253165

## Sheet: CD8+ T cell_VDJ
Sample	0W	1W	2W	3W	4W
TRBV13-3*TRBD1*TRBJ2-2	0	0.00621118	0	0	0.00537634
TRBV17*TRBD1*TRBJ2-2	0	0.00621118	0	0	0.00537634
TRBV29*TRBD1*TRBJ2-2	0	0	0.0105263	0	0
TRBV13-1*TRBD2*TRBJ2-2	0	0.0124224	0	0	0.00537634
TRBV2*TRBD1*TRBJ2-1	0.00389105	0	0	0	0
TRBV12-1*TRBD2*TRBJ2-5	0.00389105	0.0124224	0	0	0.00537634
TRBV14*TRBD1*TRBJ2-2	0	0	0	0	0.00537634
TRBV15*TRBD1*TRBJ2-3	0.00389105	0	0	0	0
TRBV30*TRBD1*TRBJ2-5	0	0.00621118	0	0	0
TRBV14*TRBD1*TRBJ1-1	0	0	0.0105263	0	0
TRBV3*TRBD1*TRBJ1-1	0.00389105	0.0124224	0.00526316	0	0
TRBV16*TRBD2*TRBJ2-2	0.00389105	0	0	0	0
TRBV12-2*TRBD2*TRBJ2-3	0	0	0.0105263	0.02	0
TRBV5*TRBD2*TRBJ2-2	0	0.00621118	0.00526316	0	0
TRBV3*TRBD1*TRBJ1-5	0	0	0.0105263	0	0
TRBV13-1*TRBD1*TRBJ2-4	0	0.00621118	0	0	0.00537634
TRBV1*TRBD1*TRBJ1-2	0.00389105	0	0	0.02	0
TRBV26*TRBD1*TRBJ2-7	0.00389105	0	0.00526316	0	0.00537634
TRBV14*TRBD2*TRBJ2-1	0.0077821	0.00621118	0	0	0.00537634
TRBV30*TRBD1*TRBJ1-2	0	0.00621118	0	0	0
TRBV20*TRBD2*TRBJ2-4	0	0	0.00526316	0	0
TRBV20*TRBD2*TRBJ2-7	0	0	0	0.02	0
TRBV1*TRBD1*TRBJ2-7	0	0.00621118	0	0	0
TRBV13-2*TRBD2*TRBJ2-2	0.0077821	0	0.00526316	0	0
TRBV13-2*TRBD1*TRBJ1-2	0	0.0186335	0	0.02	0
TRBV1*TRBD1*TRBJ2-2	0	0.00621118	0	0	0.00537634
TRBV3*TRBD1*TRBJ2-2	0	0	0.00526316	0	0
TRBV17*TRBD1*TRBJ1-1	0	0	0.00526316	0	0
TRBV12-1*TRBD2*TRBJ1-1	0	0	0	0	0.00537634
TRBV13-1*TRBD1*TRBJ1-5	0	0	0	0	0.00537634
TRBV14*TRBD2*TRBJ2-7	0.0233463	0	0.00526316	0.02	0.0107527
TRBV13-1*TRBD2*TRBJ2-3	0	0	0	0	0.00537634
TRBV12-2*TRBD1*TRBJ1-1	0.00389105	0	0.0105263	0	0.00537634
TRBV13-3*TRBD1*TRBJ1-4	0.00389105	0	0	0	0.00537634
TRBV12-1*TRBD1*TRBJ1-3	0	0.00621118	0	0	0
TRBV13-2*TRBD2*TRBJ2-5	0.0077821	0	0.0105263	0	0.0107527
TRBV16*TRBD1*TRBJ1-2	0.0077821	0	0	0	0
TRBV29*TRBD1*TRBJ2-3	0	0	0.0157895	0.02	0
TRBV17*TRBD1*TRBJ2-5	0	0	0	0.02	0
TRBV2*TRBD1*TRBJ1-6	0	0	0.00526316	0	0
TRBV19*TRBD1*TRBJ2-3	0.00389105	0	0	0	0
TRBV1*TRBD2*TRBJ1-1	0.00389105	0	0	0	0
TRBV12-2*TRBD2*TRBJ2-5	0.00389105	0	0	0	0.00537634
TRBV16*TRBD1*TRBJ2-7	0.0116732	0.00621118	0.0105263	0	0
TRBV16*TRBD1*TRBJ1-4	0	0	0.0105263	0.02	0.00537634
TRBV13-3*TRBD2*TRBJ2-4	0	0	0	0.02	0
TRBV19*TRBD2*TRBJ2-1	0	0	0	0	0.00537634
TRBV29*TRBD1*TRBJ1-5	0	0	0	0	0.00537634
TRBV13-2*TRBD1*TRBJ2-3	0	0	0.0105263	0.02	0
TRBV5*TRBD2*TRBJ1-5	0	0	0.00526316	0	0
TRBV20*TRBD1*TRBJ2-4	0	0	0.00526316	0	0
TRBV17*TRBD1*TRBJ1-4	0.0077821	0.0186335	0.00526316	0	0
TRBV13-2*TRBD1*TRBJ2-2	0.0077821	0	0	0	0
TRBV4*TRBD1*TRBJ2-7	0	0	0.00526316	0	0.00537634
TRBV29*TRBD1*TRBJ1-6	0	0	0.00526316	0	0.00537634
TRBV12-1*TRBD1*TRBJ1-6	0.00389105	0	0	0	0
TRBV2*TRBD2*TRBJ1-4	0.00389105	0	0	0	0
TRBV3*TRBD1*TRBJ1-6	0	0	0	0	0.00537634
TRBV3*TRBD2*TRBJ2-2	0.0077821	0	0	0	0
TRBV1*TRBD2*TRBJ2-1	0.00389105	0.00621118	0	0	0.00537634
TRBV13-1*TRBD2*TRBJ2-5	0	0	0.0105263	0	0.00537634
TRBV4*TRBD2*TRBJ2-3	0	0	0.00526316	0	0
TRBV13-3*TRBD2*TRBJ2-7	0.00389105	0.00621118	0.00526316	0	0.0107527
TRBV12-1*TRBD1*TRBJ2-1	0	0.00621118	0.0105263	0	0.00537634
TRBV4*TRBD1*TRBJ1-2	0	0	0	0.02	0.00537634
TRBV1*TRBD2*TRBJ2-3	0	0	0.00526316	0	0.00537634
TRBV14*TRBD1*TRBJ2-1	0.00389105	0	0.00526316	0	0
TRBV4*TRBD2*TRBJ2-7	0.0077821	0.0248447	0.00526316	0	0.0107527
TRBV4*TRBD1*TRBJ1-5	0	0.00621118	0	0	0
TRBV20*TRBD1*TRBJ2-3	0	0	0	0	0.0107527
TRBV13-3*TRBD1*TRBJ1-1	0.0077821	0	0	0	0
TRBV16*TRBD1*TRBJ2-5	0	0.00621118	0	0	0
TRBV12-2*TRBD1*TRBJ2-7	0.0077821	0.0124224	0	0	0.00537634
TRBV4*TRBD1*TRBJ1-1	0	0	0.00526316	0	0.00537634
TRBV19*TRBD2*TRBJ2-4	0.00389105	0.0124224	0.0105263	0	0
TRBV20*TRBD1*TRBJ1-3	0	0	0	0	0.00537634
TRBV17*TRBD2*TRBJ2-1	0.00389105	0.00621118	0	0	0
TRBV13-3*TRBD1*TRBJ2-3	0	0	0.0105263	0	0
TRBV5*TRBD2*TRBJ2-3	0	0	0.00526316	0	0.00537634
TRBV14*TRBD1*TRBJ1-2	0.00389105	0	0	0	0
TRBV16*TRBD2*TRBJ2-4	0.0116732	0.0124224	0.00526316	0	0.0107527
TRBV19*TRBD1*TRBJ1-3	0.0077821	0	0	0	0
TRBV12-2*TRBD1*TRBJ2-2	0	0.0124224	0.0105263	0	0
TRBV26*TRBD1*TRBJ1-1	0	0.00621118	0	0	0.00537634
TRBV14*TRBD1*TRBJ1-5	0	0	0.00526316	0	0
TRBV13-1*TRBD2*TRBJ2-4	0	0	0.00526316	0	0
TRBV16*TRBD2*TRBJ2-1	0	0.00621118	0.00526316	0	0.00537634
TRBV29*TRBD1*TRBJ2-7	0.00389105	0.00621118	0.00526316	0	0
TRBV12-2*TRBD1*TRBJ1-4	0.00389105	0.0124224	0	0	0
TRBV3*TRBD2*TRBJ2-4	0.00389105	0	0	0	0.00537634
TRBV13-1*TRBD1*TRBJ1-4	0	0	0.00526316	0	0.00537634
TRBV17*TRBD1*TRBJ2-3	0	0.00621118	0	0	0
TRBV26*TRBD2*TRBJ2-4	0	0	0.00526316	0	0
TRBV12-2*TRBD2*TRBJ2-7	0.0077821	0	0.00526316	0	0.0215054
TRBV19*TRBD2*TRBJ2-3	0.00389105	0	0	0	0
TRBV1*TRBD1*TRBJ1-1	0.0116732	0.0124224	0.0210526	0	0.0215054
TRBV17*TRBD1*TRBJ2-7	0	0.00621118	0	0	0
TRBV1*TRBD1*TRBJ1-6	0.0077821	0	0	0	0
TRBV13-3*TRBD2*TRBJ2-5	0	0.0248447	0	0	0.0107527
TRBV12-1*TRBD1*TRBJ2-4	0.00389105	0	0	0	0
TRBV4*TRBD1*TRBJ2-4	0	0	0.00526316	0.02	0
TRBV12-1*TRBD1*TRBJ1-2	0	0.00621118	0.0105263	0	0
TRBV3*TRBD1*TRBJ1-2	0	0	0.00526316	0	0
TRBV3*TRBD2*TRBJ2-1	0.00389105	0	0.0105263	0	0.00537634
TRBV13-3*TRBD2*TRBJ2-3	0	0	0	0.02	0
TRBV13-2*TRBD2*TRBJ2-7	0.0077821	0.00621118	0.0105263	0	0.0107527
TRBV16*TRBD1*TRBJ1-1	0.0116732	0	0	0	0
TRBV31*TRBD1*TRBJ2-2	0.00389105	0	0.0105263	0	0
TRBV2*TRBD2*TRBJ2-7	0.00389105	0	0.00526316	0	0.00537634
TRBV15*TRBD1*TRBJ2-7	0.0077821	0	0	0	0.00537634
TRBV12-2*TRBD2*TRBJ1-6	0.00389105	0	0	0	0
TRBV3*TRBD1*TRBJ2-7	0.0194553	0.00621118	0.0105263	0	0.00537634
TRBV3*TRBD2*TRBJ2-5	0	0	0.00526316	0	0
TRBV19*TRBD1*TRBJ2-2	0.00389105	0	0	0	0
TRBV16*TRBD2*TRBJ2-5	0.00389105	0.0186335	0.00526316	0	0
TRBV3*TRBD2*TRBJ2-7	0	0	0.00526316	0.02	0.00537634
TRBV12-2*TRBD1*TRBJ2-4	0	0	0.00526316	0	0
TRBV4*TRBD1*TRBJ2-1	0	0	0	0.02	0
TRBV2*TRBD2*TRBJ2-2	0	0	0	0	0.00537634
TRBV31*TRBD1*TRBJ1-2	0.00389105	0	0	0	0
TRBV19*TRBD1*TRBJ1-6	0	0.0124224	0	0	0
TRBV12-2*TRBD1*TRBJ2-1	0	0.00621118	0.00526316	0	0
TRBV29*TRBD1*TRBJ1-1	0.00389105	0	0.0105263	0	0
TRBV29*TRBD2*TRBJ2-7	0.00389105	0	0	0	0.00537634
TRBV29*TRBD2*TRBJ1-1	0.00389105	0	0	0	0
TRBV13-1*TRBD1*TRBJ2-7	0	0	0	0	0.00537634
TRBV5*TRBD1*TRBJ1-4	0	0.00621118	0	0	0.00537634
TRBV15*TRBD2*TRBJ2-5	0	0	0	0	0.00537634
TRBV12-2*TRBD1*TRBJ1-5	0.00389105	0	0.00526316	0	0
TRBV17*TRBD2*TRBJ2-7	0	0	0.00526316	0	0
TRBV13-2*TRBD2*TRBJ1-5	0.00389105	0	0	0	0
TRBV5*TRBD1*TRBJ1-1	0.0077821	0.00621118	0.00526316	0	0
TRBV14*TRBD1*TRBJ1-6	0	0	0	0	0.0107527
TRBV15*TRBD1*TRBJ2-2	0.0077821	0.00621118	0	0	0
TRBV12-1*TRBD1*TRBJ2-3	0.0077821	0	0	0	0
TRBV1*TRBD2*TRBJ2-7	0.0077821	0.0124224	0	0	0
TRBV13-2*TRBD1*TRBJ2-1	0	0	0.0105263	0.02	0.00537634
TRBV26*TRBD1*TRBJ1-3	0.0077821	0	0	0	0
TRBV13-3*TRBD1*TRBJ1-2	0	0	0	0	0.00537634
TRBV14*TRBD1*TRBJ2-4	0	0.00621118	0	0	0
TRBV4*TRBD2*TRBJ2-1	0.00389105	0.00621118	0.00526316	0.02	0.00537634
TRBV17*TRBD2*TRBJ2-4	0.00389105	0	0	0	0
TRBV3*TRBD1*TRBJ1-3	0	0	0.0105263	0	0
TRBV19*TRBD2*TRBJ2-5	0.00389105	0	0	0	0
TRBV29*TRBD1*TRBJ1-3	0	0	0.00526316	0	0
TRBV16*TRBD1*TRBJ2-1	0.0116732	0	0.00526316	0	0.00537634
TRBV12-1*TRBD2*TRBJ2-3	0	0	0	0	0.00537634
TRBV13-1*TRBD2*TRBJ2-7	0.0077821	0	0.0105263	0	0.00537634
TRBV3*TRBD2*TRBJ2-3	0	0	0.00526316	0	0.00537634
TRBV3*TRBD1*TRBJ2-4	0.00389105	0.00621118	0	0	0
TRBV5*TRBD1*TRBJ2-7	0.00389105	0.00621118	0.00526316	0	0
TRBV13-1*TRBD1*TRBJ2-2	0	0.00621118	0.00526316	0	0
TRBV13-3*TRBD1*TRBJ2-7	0.00389105	0	0	0	0
TRBV15*TRBD1*TRBJ1-1	0	0.0124224	0.00526316	0	0.0107527
TRBV29*TRBD1*TRBJ2-5	0	0.00621118	0.00526316	0.02	0.00537634
TRBV12-2*TRBD1*TRBJ1-3	0	0	0	0.02	0.00537634
TRBV1*TRBD2*TRBJ2-4	0.00389105	0	0	0	0.00537634
TRBV13-2*TRBD1*TRBJ2-7	0	0.0124224	0.00526316	0	0.00537634
TRBV5*TRBD1*TRBJ1-5	0	0.00621118	0	0.02	0
TRBV17*TRBD2*TRBJ2-5	0	0.00621118	0	0	0
TRBV12-2*TRBD2*TRBJ2-4	0.00389105	0	0	0	0
TRBV19*TRBD1*TRBJ1-4	0	0	0	0	0.00537634
TRBV12-2*TRBD2*TRBJ2-2	0	0	0	0	0.00537634
TRBV16*TRBD1*TRBJ2-4	0	0	0.00526316	0	0
TRBV13-1*TRBD2*TRBJ1-4	0	0	0	0.02	0
TRBV12-1*TRBD1*TRBJ2-5	0.00389105	0	0	0	0
TRBV1*TRBD1*TRBJ1-5	0.00389105	0	0.00526316	0	0
TRBV14*TRBD2*TRBJ1-1	0	0	0.00526316	0	0
TRBV4*TRBD2*TRBJ2-5	0	0.00621118	0	0	0.00537634
TRBV29*TRBD1*TRBJ2-4	0	0.00621118	0	0	0
TRBV13-3*TRBD1*TRBJ1-6	0	0.00621118	0	0	0
TRBV12-1*TRBD2*TRBJ2-7	0.0077821	0	0	0	0.016129
TRBV23*TRBD1*TRBJ2-1	0	0	0	0	0.00537634
TRBV13-3*TRBD2*TRBJ1-3	0	0	0	0	0.00537634
TRBV31*TRBD1*TRBJ1-1	0	0	0	0	0.0107527
TRBV29*TRBD1*TRBJ2-1	0	0.00621118	0	0	0.00537634
TRBV29*TRBD2*TRBJ2-4	0	0	0	0	0.00537634
TRBV13-2*TRBD2*TRBJ1-6	0.00389105	0	0	0	0
TRBV14*TRBD2*TRBJ2-3	0	0.00621118	0	0	0
TRBV26*TRBD2*TRBJ2-7	0	0.00621118	0.00526316	0	0
TRBV23*TRBD2*TRBJ2-7	0	0	0	0	0.00537634
TRBV20*TRBD1*TRBJ1-1	0.00389105	0	0.00526316	0	0
TRBV13-1*TRBD1*TRBJ1-1	0	0	0	0.02	0.00537634
TRBV12-2*TRBD1*TRBJ1-6	0	0	0	0	0.00537634
TRBV30*TRBD2*TRBJ2-7	0	0	0.00526316	0	0
TRBV16*TRBD2*TRBJ2-7	0.0077821	0.0124224	0.0105263	0.02	0.00537634
TRBV19*TRBD1*TRBJ2-1	0	0.00621118	0.00526316	0.02	0.0107527
TRBV4*TRBD1*TRBJ1-4	0	0	0.00526316	0.02	0.00537634
TRBV31*TRBD2*TRBJ2-7	0.0077821	0	0.00526316	0	0.00537634
TRBV15*TRBD2*TRBJ1-1	0	0.00621118	0	0	0.00537634
TRBV15*TRBD2*TRBJ2-1	0	0	0.00526316	0.02	0
TRBV13-2*TRBD1*TRBJ1-6	0	0	0.00526316	0	0
TRBV26*TRBD1*TRBJ2-5	0	0	0	0	0.00537634
TRBV13-3*TRBD1*TRBJ1-3	0.0116732	0	0	0.02	0
TRBV20*TRBD2*TRBJ2-3	0	0	0.0105263	0	0
TRBV20*TRBD2*TRBJ1-3	0	0	0.00526316	0	0
TRBV31*TRBD2*TRBJ2-5	0.00389105	0	0	0	0
TRBV14*TRBD1*TRBJ2-3	0	0	0	0	0.00537634
TRBV5*TRBD2*TRBJ2-5	0	0	0.00526316	0	0
TRBV3*TRBD1*TRBJ2-1	0.0077821	0.00621118	0	0	0
TRBV20*TRBD2*TRBJ2-2	0	0	0.00526316	0	0
TRBV12-2*TRBD1*TRBJ2-5	0	0.0186335	0.00526316	0	0.00537634
TRBV13-1*TRBD1*TRBJ2-5	0.00389105	0.00621118	0.00526316	0	0
TRBV13-2*TRBD2*TRBJ2-1	0	0	0.00526316	0	0.00537634
TRBV12-1*TRBD1*TRBJ2-7	0.0116732	0	0	0	0.00537634
TRBV20*TRBD1*TRBJ2-7	0	0.00621118	0	0	0.00537634
TRBV15*TRBD1*TRBJ1-2	0.00389105	0	0	0	0
TRBV5*TRBD2*TRBJ2-7	0	0	0	0.02	0.00537634
TRBV13-2*TRBD1*TRBJ1-1	0	0.00621118	0.0105263	0.02	0.00537634
TRBV14*TRBD2*TRBJ2-5	0	0.00621118	0.0105263	0	0
TRBV15*TRBD2*TRBJ2-4	0	0.00621118	0.00526316	0	0.00537634
TRBV30*TRBD1*TRBJ2-4	0	0.00621118	0	0	0
TRBV13-2*TRBD2*TRBJ2-3	0.00389105	0.00621118	0	0	0
TRBV13-1*TRBD2*TRBJ2-1	0.0155642	0	0	0	0
TRBV12-2*TRBD2*TRBJ2-1	0.00389105	0.00621118	0	0	0
TRBV13-3*TRBD2*TRBJ2-1	0.0077821	0.00621118	0.00526316	0	0.0268817
TRBV1*TRBD2*TRBJ2-5	0.00389105	0.00621118	0.00526316	0	0.00537634
TRBV15*TRBD1*TRBJ2-1	0.00389105	0.0124224	0	0	0
TRBV19*TRBD1*TRBJ1-5	0	0.0310559	0	0.02	0
TRBV31*TRBD2*TRBJ2-1	0.00389105	0.00621118	0	0	0
TRBV19*TRBD2*TRBJ2-2	0	0.00621118	0	0	0
TRBV1*TRBD1*TRBJ1-3	0	0	0.0105263	0	0
TRBV26*TRBD1*TRBJ1-6	0	0.00621118	0	0	0.00537634
TRBV12-1*TRBD2*TRBJ2-4	0.00389105	0.00621118	0	0	0
TRBV4*TRBD2*TRBJ2-4	0	0	0	0	0.0107527
TRBV14*TRBD1*TRBJ2-7	0.00389105	0.00621118	0.00526316	0.02	0
TRBV13-2*TRBD2*TRBJ1-4	0	0.00621118	0.00526316	0	0
TRBV14*TRBD2*TRBJ1-4	0	0	0.00526316	0	0
TRBV12-1*TRBD2*TRBJ2-1	0	0	0.0105263	0	0.00537634
TRBV26*TRBD2*TRBJ2-1	0	0	0.0105263	0	0
TRBV19*TRBD2*TRBJ2-7	0.00389105	0	0.00526316	0	0
TRBV4*TRBD2*TRBJ1-1	0	0	0	0.02	0
TRBV12-1*TRBD1*TRBJ1-1	0	0	0	0.02	0.00537634
TRBV13-3*TRBD1*TRBJ2-1	0.00389105	0	0.0105263	0.02	0
TRBV16*TRBD2*TRBJ2-3	0	0	0	0	0.00537634
TRBV26*TRBD2*TRBJ2-5	0	0	0	0	0.00537634
TRBV20*TRBD1*TRBJ2-5	0	0	0	0	0.00537634
TRBV12-2*TRBD1*TRBJ1-2	0.00389105	0	0	0	0.00537634
TRBV5*TRBD1*TRBJ2-5	0.00389105	0	0	0	0
TRBV26*TRBD1*TRBJ2-1	0.0077821	0	0	0	0
TRBV15*TRBD1*TRBJ1-4	0	0.00621118	0	0.02	0
TRBV13-2*TRBD1*TRBJ1-4	0	0	0.00526316	0	0.0107527
TRBV1*TRBD1*TRBJ2-3	0	0.00621118	0	0.02	0
TRBV13-2*TRBD2*TRBJ2-4	0.00389105	0.00621118	0.0105263	0.02	0.0107527
TRBV5*TRBD2*TRBJ2-1	0.00389105	0.00621118	0.00526316	0	0.00537634
TRBV19*TRBD1*TRBJ2-7	0.00389105	0	0	0	0.00537634
TRBV12-2*TRBD2*TRBJ1-1	0.0077821	0	0	0	0.00537634
TRBV17*TRBD1*TRBJ1-3	0	0	0	0.04	0
TRBV31*TRBD1*TRBJ1-4	0	0	0	0	0.00537634
TRBV16*TRBD1*TRBJ1-3	0	0	0	0	0.00537634
TRBV5*TRBD1*TRBJ1-6	0	0	0	0	0.00537634
TRBV3*TRBD1*TRBJ2-5	0.0077821	0	0	0	0.00537634
TRBV13-1*TRBD1*TRBJ1-2	0	0	0	0	0.00537634
TRBV12-1*TRBD1*TRBJ1-4	0	0.0186335	0	0	0.00537634
TRBV23*TRBD2*TRBJ2-2	0.00389105	0	0	0	0
TRBV14*TRBD1*TRBJ1-4	0.00389105	0	0	0	0
TRBV26*TRBD1*TRBJ1-2	0.00389105	0	0	0	0
TRBV1*TRBD1*TRBJ1-4	0	0.00621118	0.0157895	0	0.0107527
TRBV13-2*TRBD1*TRBJ1-5	0.00389105	0	0.00526316	0	0
TRBV13-3*TRBD1*TRBJ2-5	0.00389105	0	0	0.02	0
TRBV1*TRBD2*TRBJ2-2	0	0	0	0	0.00537634
TRBV29*TRBD1*TRBJ1-2	0.00389105	0.00621118	0	0	0
TRBV15*TRBD1*TRBJ2-5	0	0	0	0	0.00537634
TRBV13-3*TRBD1*TRBJ1-5	0.00389105	0	0	0	0
TRBV19*TRBD1*TRBJ1-1	0.00389105	0	0.00526316	0	0
TRBV13-3*TRBD2*TRBJ1-6	0	0	0	0	0.00537634
TRBV15*TRBD2*TRBJ2-2	0.00389105	0	0	0	0
