# Supplementary material for: Single-Cell TCR Sequencing Reveals the Dynamics of T Cell Repertoire Profiling During Pneumocystis Infection
Source: Front Microbiol. 2021 Apr 20;12:637500. doi: 10.3389/fmicb.2021.637500 (PMC8093776; doi:10.3389/fmicb.2021.637500)
Supplement: Supplementary Table 7 — The most frequently used V-J and V-D-J combinations for T, CD4+ T and CD8+ T cells across all samples. [file Table_7.XLSX]

## Sheet: Sheet3
Supplementary Table 7. The most frequently used V-J and V-D-J combinations for T, CD4+ T and CD8+ T cells across all samples.
Cell type	Sample	V-J combinations	Proportion %	V-D-J combinations	Proportion %
T cell	0W	TRBV13-2*TRBJ1-3	5.25	TRBV14*TRBD2*TRBJ2-7	1.41844
	1W	TRBV16*TRBJ2-7 TRBV1*TRBJ1-1 TRBV5*TRBJ2-5 TRBV13-3*TRBJ2-5	1.83	TRBV13-2*TRBD2*TRBJ2-3 TRBV1*TRBD1*TRBJ1-1 TRBV13-2*TRBD1*TRBJ1-1 TRBV19*TRBD1*TRBJ1-5	1.42276
	2W	TRBV3*TRBJ1-5	2.32	TRBV3*TRBD1*TRBJ1-5	2.31608
	3W	TRBV5*TRBJ2-1	2.95	TRBV1*TRBD1*TRBJ1-1 TRBV5*TRBD2*TRBJ2-1	1.84502
	4W	TRBV13-1*TRBJ2-7	2.34	TRBV3*TRBD2*TRBJ2-4	1.90337
CD4	0W	TRBV13-2*TRBJ2-2 TRBV3*TRBJ2-5 TRBV13-1*TRBJ2-5 TRBV1*TRBJ2-7	1.95	TRBV13-2*TRBD1*TRBJ2-2	1.62338
	1W	TRBV5*TRBJ2-5	2.9	TRBV13-2*TRBD1*TRBJ1-1 TRBV5*TRBD1*TRBJ2-5 TRBV20*TRBD1*TRBJ2-4 TRBV1*TRBD1*TRBJ1-1	1.65975
	2W	TRBV3*TRBJ1-5	3.03	TRBV3*TRBD1*TRBJ1-5	3.03867
	3W	TRBV5*TRBJ2-1	0.05	TRBV5*TRBD2*TRBJ2-1	2.85714
	4W	TRBV13-1*TRBJ2-7	2.78	TRBV3*TRBD2*TRBJ2-4	2.27848
CD8	0W	TRBV13-2*TRBJ1-3	13.2	TRBV14*TRBD2*TRBJ2-7	2.33463
	1W	TRBV19*TRBJ1-5	3.11	TRBV19*TRBD1*TRBJ1-5	3.10559
	2W	TRBV3*TRBJ2-7	2.63	TRBV1*TRBD1*TRBJ1-1	2.10526
	3W	TRBV14*TRBJ2-7 TRBV4*TRBJ2-1 TRBV13-3*TRBJ2-7 TRBV17*TRBJ1-3	4	TRBV17*TRBD1*TRBJ1-3	4
	4W	TRBV13-3*TRBJ2-1	3.2	TRBV13-3*TRBD2*TRBJ2-1	2.68817
